# Supplementary material for: Comparative Transcriptomic Analysis of Root and Leaf Transcript Profiles Reveals the Coordinated Mechanisms in Response to Salinity Stress in Common Vetch
Source: Int J Mol Sci. 2022 Jul 30;23(15):8477. doi: 10.3390/ijms23158477 (PMC9369433; doi:10.3390/ijms23158477)
Supplement: Supplementary file 1 [file ijms-23-08477-s001.zip]

Archive with 18 entries (18 files):
- Figure Legends.txt
- Figure S1.tif
- Figure S2.tif
- Figure S3.tif
- Figure S4.tif
- Figure S5.tif
- Figure S6.tif
- Figure S7.tif
- Figure S8.tif
- Table S1.xlsx
- Table S2.xlsx
- Table S3.xlsx
- Table S4.xlsx
- Table S5.xlsx
- Table S6.xlsx
- Table S7.xlsx
- Table S8.xlsx
- Table S9.xlsx
