# Supplementary material for: Comparative Transcriptomic Analysis of Root and Leaf Transcript Profiles Reveals the Coordinated Mechanisms in Response to Salinity Stress in Common Vetch
Source: Int J Mol Sci. 2022 Jul 30;23(15):8477. doi: 10.3390/ijms23158477 (PMC9369433; doi:10.3390/ijms23158477)
Supplement: Supplementary file 1 [file ijms-23-08477-s001.zip › Figure Legends.txt]

Figure Legends

Figure S1 Growth of common vetch seedlings under 50, 100, 150, 200, 250, 300, 350, or 400 mM NaCl treatment.

Figure S2 Analysis of dynamic morphological indexes under different concentrations of NaCl stress. A. Biomass B. Shoot length C. Root length. *, P < 0.05; **, P < 0.01.

Figure S3 Length distribution of the assembled unigenes.

Figure S4 Heatmap analysis was carried out on the expression of 67 co-induced TFs whose expression differed several fold between the 24 h salinity-stress treatment and the control treatments in the leaves and roots. The red and blue colours indicate a relative increase and decrease in expression [log2 (FPKM)], respectively.

Figure S5 Consistency verification by RNA-seq and qRT-PCR. Scatterplot showing changes in the expression [log2 (fold change)] of selected genes based on RNA-seq via qRT-PCR. A. Correlation coefficient data of the leaves. B. Correlation coefficient data of the roots.

Figure S6 Heatmap of the expression levels of oxidation-reduction process-related DEGs regulated by NaCl stress. The red and blue colours indicate a relative increase and decrease in expression [log2 (FPKM)], respectively.

Figure S7 Heatmap of the expression levels of flavone and isoflavonoid biosynthesis process-related DEGs regulated by NaCl stress. The red and blue colours indicate a relative increase and decrease in expression [log2 (FPKM)], respectively.

Figure S8 Heatmap of the expression levels of auxin signal process-related DEGs regulated by NaCl stress. The red and blue colours indicate a relative increase and decrease in expression [log2 (FPKM)], respectively.
