# Supplementary material for: Comparative Transcriptomic Analysis of Root and Leaf Transcript Profiles Reveals the Coordinated Mechanisms in Response to Salinity Stress in Common Vetch
Source: Int J Mol Sci. 2022 Jul 30;23(15):8477. doi: 10.3390/ijms23158477 (PMC9369433; doi:10.3390/ijms23158477)
Supplement: Supplementary file 1 [file ijms-23-08477-s001.zip › Table S1.xlsx]

## Sheet: Sheet1
Table S1 BLAST analysis of transcripts against public databases.
Database Annotation	Annotation frequency	Annotation Ratio
COG Annotation	13449	0.3464
GO Annotation	25184	0.6486
KEGG Annotation	17149	0.4417
KOG Annotation	22456	0.5784
Pfam Annotation	32312	0.8322
Swissprot annotation	29485	0.7594
Eggnog class annotation	36970	0.9522
Nr annotation	38534	0.9925
