# Supplementary material for: Comparative Transcriptomic Analysis of Root and Leaf Transcript Profiles Reveals the Coordinated Mechanisms in Response to Salinity Stress in Common Vetch
Source: Int J Mol Sci. 2022 Jul 30;23(15):8477. doi: 10.3390/ijms23158477 (PMC9369433; doi:10.3390/ijms23158477)
Supplement: Supplementary file 1 [file ijms-23-08477-s001.zip › Table S2.xlsx]

## Sheet: Sheet1
Table S2 Pfam annotations of genes with the same regulation mode in the three comparison groups in leaf.
Gene id	Regulated	Pfam annotation
F01.PB6441	up	Zinc finger C-x8-C-x5-C-x3-H type (and similar)
F01.PB7764	up	YtxH-like protein
F01.PB10447	up	Sodium/calcium exchanger protein
F01.PB12534	up	Sodium/calcium exchanger protein
F01.PB213	up	Senescence regulator
F01.PB2116	up	Seed maturation protein
F01.PB6032	up	Protein kinase domain
F01.PB3960	up	Phosphatidylethanolamine-binding protein
F01.PB3443	up	Late embryogenesis abundant protein
F01.PB1653	up	Late embryogenesis abundant (LEA) group 1
F01.PB5041	up	Late embryogenesis abundant (LEA) group 1
F01.PB13814	up	Glyoxalase-like domain
F01.PB3012	up	Dehydrin
F01.PB47	up	Dehydrin
F01.PB3916	up	AWPM-19-like family
F01.PB1045	up	AP2 domain
F01.PB38312	up	Aminotransferase class I and II
F01.PB8724	up	Aminotransferase class I and II
F01.PB1962	up	C3HC4 type (RING finger)
F01.PB1424	up	--
F01.PB17141	up	--
F01.PB5441	up	--
F01.PB9182	up	--
F01.PB6908	down	Xylanase inhibitor C-terminal
F01.PB11217	down	Ubiquitin-conjugating enzyme
F01.PB34984	down	Serine carboxypeptidase
F01.PB3238	down	Plastocyanin-like domain
F01.PB12142	down	Plant invertase/pectin methylesterase inhibitor
F01.PB6979	down	Peroxidase
F01.PB19182	down	Methyltransferase domain
F01.PB7214	down	Methyltransferase domain
F01.PB24206	down	Leucine Rich repeats (2 copies)
F01.PB24452	down	Leucine Rich repeats (2 copies)
F01.PB25846	down	Leucine Rich repeats (2 copies)
F01.PB28839	down	Leucine Rich repeats (2 copies)
F01.PB14781	down	Leucine Rich Repeat
F01.PB22658	down	Leucine rich repeat
F01.PB21794	down	Glycosyl hydrolase family 14
F01.PB13373	down	Cytochrome P450
F01.PB18593	down	Amino acid kinase family
F01.PB27946	down	Leucine Rich repeats (2 copies)
