# Supplementary material for: Comparative Transcriptomic Analysis of Root and Leaf Transcript Profiles Reveals the Coordinated Mechanisms in Response to Salinity Stress in Common Vetch
Source: Int J Mol Sci. 2022 Jul 30;23(15):8477. doi: 10.3390/ijms23158477 (PMC9369433; doi:10.3390/ijms23158477)
Supplement: Supplementary file 1 [file ijms-23-08477-s001.zip › Table S3.xlsx]

## Sheet: Sheet1
Table S3 Pfam annotations of genes with the same regulation mode in the three comparison groups in root.
Gene id	Regulated	Pfam annotation
F01.PB6441	up	Zinc finger C-x8-C-x5-C-x3-H type (and similar)
F01.PB12136	up	Transferase family
F01.PB31396	up	Thiolase, C-terminal domain
F01.PB13902	up	Sugar (and other) transporter
F01.PB35301	up	Sugar (and other) transporter
F01.PB26611	up	Sucrose synthase
F01.PB35933	up	SPX domain
F01.PB12843	up	Protein phosphatase 2C
F01.PB29865	up	Protein phosphatase 2C
F01.PB9065	up	Protein phosphatase 2C
F01.PB33515	up	Protein of unknown function (DUF1675)
F01.PB5969	up	Polyketide cyclase; dehydrase and lipid transport
F01.PB20033	up	Phosphoadenosine phosphosulfate reductase family
F01.PB3960	up	Phosphatidylethanolamine-binding protein
F01.PB3447	up	Pathogenesis-related protein Bet v I family
F01.PB4783	up	Pathogenesis-related protein Bet v I family
F01.PB5320	up	Pathogenesis-related protein Bet v I family
F01.PB23317	up	NAD(P)-binding; FAD dependent oxidoreductase
F01.PB5976	up	NAD dependent epimerase/dehydratase family
F01.PB6537	up	NAD dependent epimerase/dehydratase family
F01.PB33268	up	Mitochondrial carrier protein
F01.PB16019	up	Lipoxygenase
F01.PB14081	up	Leucine Rich repeat
F01.PB1653	up	Late embryogenesis abundant (LEA) group 1
F01.PB5718	up	Haloacid dehalogenase-like hydrolase
F01.PB22171	up	Glycosyl hydrolase family 14
F01.PB10705	up	Glutamate/Leucine/Phenylalanine/Valine dehydrogenase
F01.PB21907	up	Glucose-6-phosphate dehydrogenase
F01.PB12009	up	GDA1/CD39 (nucleoside phosphatase) family
F01.PB481	up	Divergent CCT motif
F01.PB4243	up	Dehydrin
F01.PB6182	up	Dehydrin
F01.PB3434	up	Cysteine-rich secretory protein family
F01.PB1213	up	Cofilin/tropomyosin-type actin-binding protein
F01.PB195	up	Chalcone-flavanone isomerase
F01.PB3746	up	C3HC4 type (RING finger)
F01.PB15265	up	bZIP transcription factor
F01.PB3916	up	AWPM-19-like family
F01.PB16540	up	Aromatic amino acid lyase
F01.PB4777	up	AP2 domain
F01.PB8066	up	Aminotransferase class IV
F01.PB430	up	Allene oxide cyclase
F01.PB444	up	Allene oxide cyclase
F01.PB36658	up	Adenosine/AMP deaminase
F01.PB16150	up	ABC-2 type transporter
F01.PB25115	up	ABC-2 type transporter
F01.PB7590	up	2OG-Fe(II) oxygenase superfamily
F01.PB8970	up	2OG-Fe(II) oxygenase superfamily
F01.PB1098	up	--
F01.PB1424	up	--
F01.PB2212	up	--
F01.PB30362	up	--
F01.PB3289	up	--
F01.PB4323	up	--
F01.PB5837	up	--
F01.PB607	up	--
F01.PB9107	up	--
F01.PB9112	up	--
F01.PB23893	down	Xylanase inhibitor C-terminal
F01.PB12268	down	POT family
F01.PB4059	down	POT family
F01.PB34211	down	Matrixin; Putative peptidoglycan binding domain
F01.PB14023	down	Helix-loop-helix DNA-binding domain
F01.PB4588	down	Helix-loop-helix DNA-binding domain
F01.PB20452	down	Cupin domain
F01.PB19376	down	--
F01.PB8723	down	--

## Sheet: Sheet2
F01.PB23893	down	Xylanase inhibitor C-terminal
F01.PB12268	down	POT family
F01.PB4059	down	POT family
F01.PB34211	down	Matrixin; Putative peptidoglycan binding domain
F01.PB14023	down	Helix-loop-helix DNA-binding domain
F01.PB4588	down	Helix-loop-helix DNA-binding domain
F01.PB20452	down	Cupin;; Cupin domain
F01.PB19376	down	--
F01.PB8723	down	--
