# Supplementary material for: Comparative Transcriptomic Analysis of Root and Leaf Transcript Profiles Reveals the Coordinated Mechanisms in Response to Salinity Stress in Common Vetch
Source: Int J Mol Sci. 2022 Jul 30;23(15):8477. doi: 10.3390/ijms23158477 (PMC9369433; doi:10.3390/ijms23158477)
Supplement: Supplementary file 1 [file ijms-23-08477-s001.zip › Table S4.xlsx]

## Sheet: Sheet1
Table S4 The Gene Ontology enriched terms in two tissues.
Leaf								Root
GO_ID	GO_term	ontology	Items	Background_Items	p_adj	pvalue	Gene_ID	GO_ID	GO_term	ontology	Items	Background_Items	p_adj	pvalue	Gene_ID
GO:0004350	glutamate-5-semialdehyde dehydrogenase activity	Molecular Function	11	25	0.000758764	1.42091e-06	F01.PB15437;F01.PB28618;F01.PB20581;F01.PB22519;F01.PB23304;F01.PB22035;F01.PB17947;F01.PB22755;F01.PB17773;F01.PB38467;F01.PB13370	GO:0016705	oxidoreductase activity, acting on paired donors, with incorporation or reduction of molecular oxygen	Molecular Function	58	151	0	0	F01.PB33192;F01.PB12263;F01.PB10974;F01.PB33070;F01.PB31742;F01.PB4980;F01.PB18272;F01.PB18511;F01.PB11670;F01.PB31914;F01.PB17811;F01.PB30315;F01.PB2102;F01.PB10610;F01.PB11941;F01.PB9559;F01.PB12985;F01.PB12589;F01.PB11795;F01.PB3806;F01.PB10143;F01.PB19397;F01.PB36074;F01.PB10757;F01.PB12869;F01.PB19461;F01.PB9351;F01.PB17918;F01.PB32919;F01.PB12063;F01.PB19883;F01.PB12908;F01.PB13388;F01.PB98…
GO:0004349	glutamate 5-kinase activity	Molecular Function	11	25	0.000758764	1.42091e-06	F01.PB17947;F01.PB22755;F01.PB17773;F01.PB38467;F01.PB13370;F01.PB28618;F01.PB15437;F01.PB22519;F01.PB23304;F01.PB22035;F01.PB20581	GO:0004497	monooxygenase activity	Molecular Function	65	200	0	0	F01.PB17811;F01.PB31914;F01.PB18511;F01.PB11941;F01.PB10610;F01.PB2102;F01.PB30315;F01.PB33070;F01.PB10974;F01.PB12263;F01.PB33192;F01.PB4980;F01.PB31742;F01.PB17918;F01.PB9351;F01.PB12869;F01.PB19461;F01.PB10757;F01.PB36074;F01.PB9174;F01.PB12063;F01.PB282;F01.PB15453;F01.PB32919;F01.PB12589;F01.PB11795;F01.PB12985;F01.PB9559;F01.PB3806;F01.PB10143;F01.PB31894;F01.PB22120;F01.PB9533;F01.PB31835;…
GO:0016762	xyloglucan	Molecular Function	13	41	0.00650843	1.21881e-05	F01.PB7502;F01.PB5567;F01.PB5577;F01.PB6934;F01.PB15608;F01.PB6295;F01.PB6127;F01.PB7164;F01.PB13989;F01.PB4994;F01.PB8170;F01.PB6850;F01.PB5950	GO:0055114	oxidation-reduction process	Biological Process	396	1884	0	0	F01.PB19917;F01.PB12965;F01.PB8854;F01.PB1290;F01.PB5675;F01.PB36816;F01.PB36848;F01.PB10268;F01.PB36228;F01.PB23822;F01.PB24645;F01.PB19419;F01.PB31528;F01.PB26869;F01.PB14772;F01.PB12377;F01.PB38873;F01.PB5732;F01.PB10642;F01.PB33082;F01.PB9015;F01.PB7619;F01.PB10473;F01.PB5703;F01.PB32787;F01.PB8893;F01.PB12840;F01.PB13900;F01.PB6263;F01.PB9908;F01.PB8350;F01.PB11346;F01.PB4611;F01.PB10394;F01…
GO:0004322	ferroxidase activity	Molecular Function	7	13	0.0131236	2.4576e-05	F01.PB11903;F01.PB7548;F01.PB10977;F01.PB31867;F01.PB2844;F01.PB31588;F01.PB4255	GO:0005576	extracellular region	Cellular Component	48	132	5.74474e-11	4.10338e-13	F01.PB471;F01.PB6344;F01.PB12;F01.PB12274;F01.PB5697;F01.PB107;F01.PB31181;F01.PB8113;F01.PB38691;F01.PB222;F01.PB30291;F01.PB34;F01.PB34241;F01.PB4886;F01.PB2155;F01.PB3609;F01.PB3309;F01.PB19574;F01.PB22084;F01.PB33696;F01.PB1732;F01.PB3434;F01.PB5678;F01.PB19418;F01.PB7085;F01.PB2433;F01.PB7;F01.PB5793;F01.PB18093;F01.PB4517;F01.PB5326;F01.PB10753;F01.PB14909;F01.PB17466;F01.PB6091;F01.PB4059;…
GO:0008199	ferric iron binding	Molecular Function	7	13	0.0131236	2.4576e-05	F01.PB31588;F01.PB4255;F01.PB2844;F01.PB31867;F01.PB10977;F01.PB7548;F01.PB11903	GO:0009055	electron carrier activity	Molecular Function	105	416	3.21499e-10	5.04707e-13	F01.PB3200;F01.PB30772;F01.PB35577;F01.PB15550;F01.PB3688;F01.PB20700;F01.PB13043;F01.PB10642;F01.PB2439;F01.PB12772;F01.PB12717;F01.PB23822;F01.PB38944;F01.PB10317;F01.PB13509;F01.PB4235;F01.PB12908;F01.PB13388;F01.PB9865;F01.PB19883;F01.PB9081;F01.PB12965;F01.PB11844;F01.PB30718;F01.PB1228;F01.PB3511;F01.PB36074;F01.PB32919;F01.PB685;F01.PB15453;F01.PB315;F01.PB2486;F01.PB357;F01.PB11795;F01.PB…
GO:0004185	serine-type carboxypeptidase activity	Molecular Function	15	56	0.0138392	2.59162e-05	F01.PB21199;F01.PB13381;F01.PB32494;F01.PB21803;F01.PB11958;F01.PB34984;F01.PB8056;F01.PB32399;F01.PB18825;F01.PB11066;F01.PB12170;F01.PB18678;F01.PB10153;F01.PB15580;F01.PB12051	GO:0020037	heme binding	Molecular Function	117	429	8.13577e-10	1.2772e-12	F01.PB32919;F01.PB15453;F01.PB1228;F01.PB36074;F01.PB6108;F01.PB11210;F01.PB10143;F01.PB14178;F01.PB7085;F01.PB31190;F01.PB7520;F01.PB12589;F01.PB34884;F01.PB11795;F01.PB11941;F01.PB8203;F01.PB10394;F01.PB2102;F01.PB31914;F01.PB9815;F01.PB32065;F01.PB5730;F01.PB4980;F01.PB4986;F01.PB33070;F01.PB869;F01.PB20137;F01.PB9639;F01.PB7619;F01.PB13900;F01.PB9137;F01.PB10642;F01.PB8312;F01.PB20700;F01.PB1…
GO:0010176	homogentisate phytyltransferase activity	Molecular Function	4	4	0.0226475	4.2411e-05	F01.PB31827;F01.PB35926;F01.PB35358;F01.PB13108	GO:0004601	peroxidase activity	Molecular Function	48	144	2.88373e-09	4.52705e-12	F01.PB7085;F01.PB31190;F01.PB6340;F01.PB1494;F01.PB6312;F01.PB11210;F01.PB6108;F01.PB7471;F01.PB9157;F01.PB6153;F01.PB14215;F01.PB21975;F01.PB5730;F01.PB10562;F01.PB4986;F01.PB9815;F01.PB6661;F01.PB32065;F01.PB12979;F01.PB10394;F01.PB8203;F01.PB31446;F01.PB32179;F01.PB7632;F01.PB8626;F01.PB7793;F01.PB9137;F01.PB8312;F01.PB9219;F01.PB6020;F01.PB31101;F01.PB27793;F01.PB13900;F01.PB27603;F01.PB7619;…
GO:0043115	precorrin-2 dehydrogenase activity	Molecular Function	5	8	0.0830154	0.00015546	F01.PB32995;F01.PB37471;F01.PB26494;F01.PB10993;F01.PB17169	GO:0005506	iron ion binding	Molecular Function	100	445	3.62098e-08	5.68442e-11	F01.PB34884;F01.PB12589;F01.PB11795;F01.PB10143;F01.PB1228;F01.PB36074;F01.PB33143;F01.PB15453;F01.PB32919;F01.PB869;F01.PB33070;F01.PB9639;F01.PB4980;F01.PB31914;F01.PB11670;F01.PB16910;F01.PB11941;F01.PB2102;F01.PB15550;F01.PB7590;F01.PB13043;F01.PB20700;F01.PB10642;F01.PB16019;F01.PB12377;F01.PB5732;F01.PB290;F01.PB14584;F01.PB32787;F01.PB35577;F01.PB13509;F01.PB19883;F01.PB9865;F01.PB13388;F0…
GO:0004851	uroporphyrin-III C-methyltransferase activity	Molecular Function	5	8	0.0830154	0.00015546	F01.PB32995;F01.PB26494;F01.PB37471;F01.PB10993;F01.PB17169	GO:0016021	integral component of membrane	Cellular Component	360	2738	8.52708e-08	6.09077e-10	F01.PB21411;F01.PB26467;F01.PB28287;F01.PB22771;F01.PB19466;F01.PB26847;F01.PB36877;F01.PB28654;F01.PB13163;F01.PB16522;F01.PB14234;F01.PB12378;F01.PB12130;F01.PB13945;F01.PB22657;F01.PB11558;F01.PB27793;F01.PB27934;F01.PB14269;F01.PB28797;F01.PB6591;F01.PB15015;F01.PB10707;F01.PB21444;F01.PB22352;F01.PB20642;F01.PB1773;F01.PB21170;F01.PB24532;F01.PB10934;F01.PB19862;F01.PB18284;F01.PB10351;F01.P…
GO:0016161	beta-amylase activity	Molecular Function	6	13	0.153305	0.000287088	F01.PB21794;F01.PB37117;F01.PB12449;F01.PB9941;F01.PB33953;F01.PB33377	GO:0016758	transferase activity, transferring hexosyl groups	Molecular Function	32	88	9.64016e-07	1.51337e-09	F01.PB12512;F01.PB18209;F01.PB10816;F01.PB13644;F01.PB10936;F01.PB11218;F01.PB6993;F01.PB12404;F01.PB24236;F01.PB13412;F01.PB13437;F01.PB32028;F01.PB4353;F01.PB34934;F01.PB3350;F01.PB10687;F01.PB13587;F01.PB12566;F01.PB13584;F01.PB11765;F01.PB24653;F01.PB31811;F01.PB12334;F01.PB30894;F01.PB31820;F01.PB12561;F01.PB4949;F01.PB1241;F01.PB9943;F01.PB11040;F01.PB30216;F01.PB2166
GO:0016705	oxidoreductase activity, acting on paired donors, with incorporation or reduction of molecular oxygen	Molecular Function	25	151	0.239555	0.000448604	F01.PB10974;F01.PB4682;F01.PB15439;F01.PB18511;F01.PB17811;F01.PB12985;F01.PB11795;F01.PB32090;F01.PB31847;F01.PB3806;F01.PB10143;F01.PB10757;F01.PB12869;F01.PB20167;F01.PB19883;F01.PB12908;F01.PB9865;F01.PB13509;F01.PB30718;F01.PB38723;F01.PB12772;F01.PB9533;F01.PB31835;F01.PB35679;F01.PB3602	GO:0008152	metabolic process	Biological Process	135	720	1.46136e-05	1.63099e-08	F01.PB26765;F01.PB24236;F01.PB15779;F01.PB11876;F01.PB20501;F01.PB13255;F01.PB13898;F01.PB32621;F01.PB32600;F01.PB24930;F01.PB19540;F01.PB3010;F01.PB5595;F01.PB12334;F01.PB9943;F01.PB13918;F01.PB10936;F01.PB13110;F01.PB18209;F01.PB5718;F01.PB10805;F01.PB13587;F01.PB8132;F01.PB1107;F01.PB13412;F01.PB32504;F01.PB17016;F01.PB4949;F01.PB30216;F01.PB17167;F01.PB25779;F01.PB38078;F01.PB32947;F01.PB2034…
GO:0016702	oxidoreductase activity, acting on single donors with incorporation of molecular oxygen, incorporation of two atoms of oxygen	Molecular Function	11	43	0.252003	0.000471916	F01.PB33143;F01.PB21899;F01.PB10473;F01.PB26273;F01.PB9179;F01.PB16075;F01.PB2496;F01.PB38774;F01.PB9374;F01.PB5736;F01.PB7590	GO:0004022	alcohol dehydrogenase (NAD) activity	Molecular Function	12	18	3.70563e-05	5.81732e-08	F01.PB15119;F01.PB8893;F01.PB6553;F01.PB31651;F01.PB8899;F01.PB8677;F01.PB14772;F01.PB5691;F01.PB11076;F01.PB6693;F01.PB8350;F01.PB32325
GO:0004838	L-tyrosine	Molecular Function	3	3	0.280865	0.000525965	F01.PB11046;F01.PB987;F01.PB11661	GO:0010951	negative regulation of endopeptidase activity	Biological Process	10	14	0.000276947	3.09092e-07	F01.PB6766;F01.PB3626;F01.PB369;F01.PB1345;F01.PB116;F01.PB2602;F01.PB5442;F01.PB2698;F01.PB2433;F01.PB819
GO:0034387	4-aminobutyrate	Molecular Function	5	10	0.325438	0.000609435	F01.PB15564;F01.PB38302;F01.PB15482;F01.PB9814;F01.PB37630	GO:0016165	linoleate 13S-lipoxygenase activity	Molecular Function	18	42	0.000210725	3.30808e-07	F01.PB18758;F01.PB16019;F01.PB26234;F01.PB19249;F01.PB16910;F01.PB27359;F01.PB17954;F01.PB32787;F01.PB33110;F01.PB28670;F01.PB290;F01.PB35584;F01.PB20616;F01.PB21828;F01.PB14584;F01.PB19419;F01.PB10417;F01.PB15794
GO:0047134	protein-disulfide reductase activity	Molecular Function	5	10	0.325438	0.000609435	F01.PB15475;F01.PB19422;F01.PB9422;F01.PB11135;F01.PB13679	GO:0006979	response to oxidative stress	Biological Process	49	210	0.0014311	1.59721e-06	F01.PB7471;F01.PB11210;F01.PB6108;F01.PB6312;F01.PB1494;F01.PB6340;F01.PB31190;F01.PB7520;F01.PB12979;F01.PB10394;F01.PB8203;F01.PB6661;F01.PB32065;F01.PB10562;F01.PB4986;F01.PB9157;F01.PB6153;F01.PB21975;F01.PB14215;F01.PB9633;F01.PB7619;F01.PB17855;F01.PB2771;F01.PB13900;F01.PB9219;F01.PB8312;F01.PB7793;F01.PB9137;F01.PB31101;F01.PB6020;F01.PB9015;F01.PB8626;F01.PB7632;F01.PB31446;F01.PB32179;F…
GO:0004190	aspartic-type endopeptidase activity	Molecular Function	17	89	0.367064	0.000687386	F01.PB16247;F01.PB2343;F01.PB10079;F01.PB1975;F01.PB17430;F01.PB4588;F01.PB33236;F01.PB8209;F01.PB13580;F01.PB14008;F01.PB8297;F01.PB2058;F01.PB18102;F01.PB7254;F01.PB12590;F01.PB22201;F01.PB10712	GO:0003700	sequence-specific DNA binding transcription factor activity	Molecular Function	100	546	0.00176142	2.76519e-06	F01.PB11202;F01.PB18735;F01.PB19279;F01.PB3413;F01.PB6650;F01.PB18836;F01.PB25859;F01.PB28452;F01.PB3156;F01.PB3722;F01.PB17270;F01.PB8037;F01.PB9990;F01.PB17907;F01.PB3785;F01.PB31891;F01.PB12322;F01.PB8931;F01.PB4693;F01.PB8128;F01.PB5632;F01.PB6270;F01.PB9794;F01.PB6746;F01.PB20108;F01.PB14301;F01.PB12731;F01.PB18086;F01.PB18415;F01.PB15265;F01.PB16287;F01.PB372;F01.PB10195;F01.PB740;F01.PB121…
GO:0004857	enzyme inhibitor activity	Molecular Function	13	59	0.380177	0.000711942	F01.PB10454;F01.PB10269;F01.PB13901;F01.PB20570;F01.PB37823;F01.PB12142;F01.PB22209;F01.PB33168;F01.PB14084;F01.PB20539;F01.PB2189;F01.PB11093;F01.PB30398	GO:0004866	endopeptidase inhibitor activity	Molecular Function	8	11	0.00256721	4.03015e-06	F01.PB6766;F01.PB3626;F01.PB369;F01.PB1345;F01.PB116;F01.PB5442;F01.PB2602;F01.PB2698
GO:0045330	aspartyl esterase activity	Molecular Function	11	45	0.382878	0.000716999	F01.PB37823;F01.PB12142;F01.PB22209;F01.PB10454;F01.PB13901;F01.PB10269;F01.PB20570;F01.PB11093;F01.PB14084;F01.PB33168;F01.PB20539	GO:0009058	biosynthetic process	Biological Process	41	171	0.004828	5.38839e-06	F01.PB23459;F01.PB23806;F01.PB13329;F01.PB21581;F01.PB22947;F01.PB14557;F01.PB34350;F01.PB23990;F01.PB11181;F01.PB26611;F01.PB34615;F01.PB25997;F01.PB19362;F01.PB26844;F01.PB34879;F01.PB22600;F01.PB11777;F01.PB13469;F01.PB18672;F01.PB35702;F01.PB21868;F01.PB13037;F01.PB31626;F01.PB25450;F01.PB19169;F01.PB11151;F01.PB33478;F01.PB30063;F01.PB13397;F01.PB10144;F01.PB30850;F01.PB17410;F01.PB20726;F01…
GO:0004497	monooxygenase activity	Molecular Function	30	200	0.385933	0.000722721	F01.PB17811;F01.PB18511;F01.PB30795;F01.PB3262;F01.PB4682;F01.PB10974;F01.PB12869;F01.PB10757;F01.PB1070;F01.PB31847;F01.PB11795;F01.PB12985;F01.PB32090;F01.PB3806;F01.PB32232;F01.PB10143;F01.PB9533;F01.PB31835;F01.PB12772;F01.PB34287;F01.PB13509;F01.PB169;F01.PB19883;F01.PB9865;F01.PB12908;F01.PB38723;F01.PB30718;F01.PB3148;F01.PB32173;F01.PB3602	GO:0016207	4-coumarate-CoA ligase activity	Molecular Function	7	9	0.00538748	8.45759e-06	F01.PB15493;F01.PB38300;F01.PB12255;F01.PB12780;F01.PB7316;F01.PB14275;F01.PB14686
GO:0030170	pyridoxal phosphate binding	Molecular Function	31	214	0.573056	0.00107314	F01.PB18166;F01.PB11661;F01.PB26765;F01.PB38312;F01.PB9814;F01.PB13557;F01.PB987;F01.PB27361;F01.PB37139;F01.PB10668;F01.PB19169;F01.PB39017;F01.PB13469;F01.PB21195;F01.PB35580;F01.PB12070;F01.PB9094;F01.PB15564;F01.PB15482;F01.PB10255;F01.PB33700;F01.PB37630;F01.PB8724;F01.PB33822;F01.PB30145;F01.PB11046;F01.PB14557;F01.PB23990;F01.PB15194;F01.PB11828;F01.PB38302	GO:0016706	oxidoreductase activity, acting on paired donors, with incorporation or reduction of molecular oxygen, 2-oxoglutarate as one donor, and incorporation of one atom each of oxygen into both donors	Molecular Function	30	113	0.00665254	1.04436e-05	F01.PB2927;F01.PB26273;F01.PB7284;F01.PB14796;F01.PB6521;F01.PB17733;F01.PB2496;F01.PB11523;F01.PB1290;F01.PB6296;F01.PB7473;F01.PB8058;F01.PB21899;F01.PB5738;F01.PB10473;F01.PB9586;F01.PB6366;F01.PB18314;F01.PB7495;F01.PB5047;F01.PB12377;F01.PB8970;F01.PB30812;F01.PB10065;F01.PB32264;F01.PB39224;F01.PB7590;F01.PB7268;F01.PB31274;F01.PB9031
GO:0008756	o-succinylbenzoate-CoA ligase activity	Molecular Function	4	7	0.6494	0.0012161	F01.PB12068;F01.PB14413;F01.PB10955;F01.PB10796	GO:0008061	chitin binding	Molecular Function	11	22	0.00696614	1.09359e-05	F01.PB2899;F01.PB39278;F01.PB39178;F01.PB6873;F01.PB6235;F01.PB11219;F01.PB7938;F01.PB342;F01.PB15264;F01.PB31566;F01.PB11917
GO:0015369	calcium	Molecular Function	7	22	0.681849	0.00127687	F01.PB15626;F01.PB15661;F01.PB22503;F01.PB19466;F01.PB10447;F01.PB34421;F01.PB12534	GO:0006950	response to stress	Biological Process	53	252	0.0140834	1.57181e-05	F01.PB1584;F01.PB1836;F01.PB17867;F01.PB39256;F01.PB34408;F01.PB6842;F01.PB3538;F01.PB1659;F01.PB17727;F01.PB6761;F01.PB7253;F01.PB3748;F01.PB2534;F01.PB17125;F01.PB31351;F01.PB4663;F01.PB1343;F01.PB20194;F01.PB22214;F01.PB33291;F01.PB1561;F01.PB33548;F01.PB139;F01.PB15514;F01.PB6182;F01.PB11902;F01.PB20401;F01.PB67;F01.PB8734;F01.PB14446;F01.PB11837;F01.PB3420;F01.PB10522;F01.PB7357;F01.PB6562;F…
GO:0004028	3-chloroallyl aldehyde dehydrogenase activity	Molecular Function	6	17	0.83396	0.00156172	F01.PB15868;F01.PB11933;F01.PB10045;F01.PB33234;F01.PB19669;F01.PB33966	GO:0004846	urate oxidase activity	Molecular Function	6	7	0.010043	1.57662e-05	F01.PB36996;F01.PB34088;F01.PB36152;F01.PB22818;F01.PB36228;F01.PB11535
GO:0030599	pectinesterase activity	Molecular Function	13	64	0.845805	0.00158391	F01.PB10454;F01.PB13901;F01.PB12142;F01.PB14084;F01.PB2189;F01.PB20570;F01.PB10269;F01.PB22209;F01.PB37823;F01.PB20539;F01.PB33168;F01.PB11093;F01.PB30398	GO:0002237	response to molecule of bacterial origin	Biological Process	13	31	0.0182705	2.03912e-05	F01.PB8116;F01.PB35489;F01.PB24288;F01.PB27505;F01.PB7744;F01.PB36890;F01.PB13087;F01.PB29270;F01.PB27564;F01.PB30128;F01.PB23226;F01.PB26311;F01.PB3156
GO:0016758	transferase activity, transferring hexosyl groups	Molecular Function	16	88	0.898067	0.00168177	F01.PB12450;F01.PB12512;F01.PB31994;F01.PB12404;F01.PB13179;F01.PB13412;F01.PB11608;F01.PB32028;F01.PB4353;F01.PB3350;F01.PB13587;F01.PB11765;F01.PB24653;F01.PB4949;F01.PB6901;F01.PB31920	GO:0009607	response to biotic stimulus	Biological Process	21	69	0.0231022	2.57837e-05	F01.PB3447;F01.PB31180;F01.PB2691;F01.PB1559;F01.PB5344;F01.PB5429;F01.PB5320;F01.PB4783;F01.PB34096;F01.PB4322;F01.PB31895;F01.PB4689;F01.PB5347;F01.PB19753;F01.PB176;F01.PB5244;F01.PB4032;F01.PB30291;F01.PB3983;F01.PB2401;F01.PB2155
GO:0008483	transaminase activity	Molecular Function	9	36	0.971157	0.00181865	F01.PB19169;F01.PB13469;F01.PB18166;F01.PB10001;F01.PB23990;F01.PB14557;F01.PB33822;F01.PB15194;F01.PB13557	GO:0016210	naringenin-chalcone synthase activity	Molecular Function	10	20	0.0177345	2.78407e-05	F01.PB9593;F01.PB7628;F01.PB13948;F01.PB11092;F01.PB13818;F01.PB14009;F01.PB13796;F01.PB10340;F01.PB8418;F01.PB6912
GO:0000234	phosphoethanolamine N-methyltransferase activity	Molecular Function	3	4	1	0.00197663	F01.PB36879;F01.PB7214;F01.PB19182	GO:0009693	ethylene biosynthetic process	Biological Process	13	32	0.0274765	3.06657e-05	F01.PB5047;F01.PB6698;F01.PB7384;F01.PB11523;F01.PB38312;F01.PB6296;F01.PB18170;F01.PB1531;F01.PB5717;F01.PB9094;F01.PB1865;F01.PB6366;F01.PB8724
GO:0050897	cobalt ion binding	Molecular Function	16	90	1	0.00214079	F01.PB17251;F01.PB37630;F01.PB18430;F01.PB38302;F01.PB22173;F01.PB15482;F01.PB37518;F01.PB15564;F01.PB33966;F01.PB33234;F01.PB19235;F01.PB27124;F01.PB33120;F01.PB27468;F01.PB9814;F01.PB18065	GO:0010167	response to nitrate	Biological Process	12	28	0.0293164	3.27192e-05	F01.PB34971;F01.PB12631;F01.PB10955;F01.PB6254;F01.PB33764;F01.PB14355;F01.PB39178;F01.PB10796;F01.PB8059;F01.PB6235;F01.PB32828;F01.PB14413
GO:0005222	intracellular cAMP activated cation channel activity	Molecular Function	4	8	1	0.00227675	F01.PB20608;F01.PB38383;F01.PB16490;F01.PB20550	GO:0015035	protein disulfide oxidoreductase activity	Molecular Function	27	104	0.0277081	4.34978e-05	F01.PB2591;F01.PB3511;F01.PB3200;F01.PB22488;F01.PB685;F01.PB30772;F01.PB12955;F01.PB4144;F01.PB357;F01.PB315;F01.PB2486;F01.PB3688;F01.PB8320;F01.PB5407;F01.PB2439;F01.PB1726;F01.PB4755;F01.PB4254;F01.PB13753;F01.PB3271;F01.PB3427;F01.PB5318;F01.PB2671;F01.PB6068;F01.PB2004;F01.PB1223;F01.PB31499
GO:0016765	transferase activity, transferring alkyl or aryl (other than methyl) groups	Molecular Function	4	8	1	0.00227675	F01.PB10144;F01.PB10921;F01.PB13329;F01.PB15139	GO:0009738	abscisic acid-activated signaling pathway	Biological Process	19	62	0.0497675	5.5544e-05	F01.PB8116;F01.PB35489;F01.PB9990;F01.PB22254;F01.PB23116;F01.PB5717;F01.PB29321;F01.PB33948;F01.PB14055;F01.PB3141;F01.PB7744;F01.PB22584;F01.PB1865;F01.PB36890;F01.PB14252;F01.PB13087;F01.PB35940;F01.PB3156;F01.PB1801
GO:0004485	methylcrotonoyl-CoA carboxylase activity	Molecular Function	6	19	1	0.00297577	F01.PB37518;F01.PB19235;F01.PB27124;F01.PB33120;F01.PB18430;F01.PB27468	GO:0019628	urate catabolic process	Biological Process	6	8	0.0525241	5.86206e-05	F01.PB22818;F01.PB36228;F01.PB34088;F01.PB36996;F01.PB11535;F01.PB36152
GO:0008271	secondary active sulfate transmembrane transporter activity	Molecular Function	7	26	1	0.00370153	F01.PB17214;F01.PB21798;F01.PB14269;F01.PB16213;F01.PB21413;F01.PB20592;F01.PB15020	GO:0009715	chalcone biosynthetic process	Biological Process	7	11	0.0581536	6.49036e-05	F01.PB10340;F01.PB7628;F01.PB9593;F01.PB13796;F01.PB6912;F01.PB13818;F01.PB11092
GO:0050203	oxalate-CoA ligase activity	Molecular Function	4	9	1	0.00383699	F01.PB14413;F01.PB32828;F01.PB10955;F01.PB10796	GO:0016998	cell wall macromolecule catabolic process	Biological Process	18	58	0.064489	7.19743e-05	F01.PB7502;F01.PB33697;F01.PB6873;F01.PB16317;F01.PB7938;F01.PB11219;F01.PB31566;F01.PB6235;F01.PB33489;F01.PB39178;F01.PB39278;F01.PB15264;F01.PB19264;F01.PB18785;F01.PB11917;F01.PB16156;F01.PB20946;F01.PB32031
GO:0008131	primary amine oxidase activity	Molecular Function	8	33	1	0.00396925	F01.PB21930;F01.PB37891;F01.PB20230;F01.PB17110;F01.PB21099;F01.PB25026;F01.PB21575;F01.PB36931	GO:0044036	cell wall macromolecule metabolic process	Biological Process	11	26	0.0723233	8.0718e-05	F01.PB5047;F01.PB38703;F01.PB1486;F01.PB11523;F01.PB21833;F01.PB29262;F01.PB6263;F01.PB15589;F01.PB6366;F01.PB28029;F01.PB34699
GO:0005506	iron ion binding	Molecular Function	52	445	1	0.00455331	F01.PB13556;F01.PB31847;F01.PB34884;F01.PB11795;F01.PB18438;F01.PB613;F01.PB10143;F01.PB25589;F01.PB33143;F01.PB4916;F01.PB4682;F01.PB36287;F01.PB7590;F01.PB5325;F01.PB13509;F01.PB14326;F01.PB19883;F01.PB9865;F01.PB12908;F01.PB38723;F01.PB2496;F01.PB30718;F01.PB12772;F01.PB26273;F01.PB12985;F01.PB32090;F01.PB3806;F01.PB12869;F01.PB37168;F01.PB10757;F01.PB17954;F01.PB21899;F01.PB20167;F01.PB10974;…	GO:0031408	oxylipin biosynthetic process	Biological Process	20	69	0.0769793	8.59144e-05	F01.PB26234;F01.PB13798;F01.PB16019;F01.PB9324;F01.PB32787;F01.PB17954;F01.PB27359;F01.PB28670;F01.PB290;F01.PB10417;F01.PB21828;F01.PB14584;F01.PB18758;F01.PB19249;F01.PB16910;F01.PB33110;F01.PB20616;F01.PB35584;F01.PB15794;F01.PB19419
GO:0030554	adenyl nucleotide binding	Molecular Function	14	80	1	0.00456669	F01.PB11956;F01.PB16106;F01.PB36802;F01.PB33840;F01.PB27605;F01.PB9816;F01.PB28002;F01.PB27118;F01.PB28669;F01.PB31812;F01.PB20282;F01.PB3425;F01.PB16142;F01.PB18065	GO:0009813	flavonoid biosynthetic process	Biological Process	15	44	0.0771041	8.60537e-05	F01.PB14009;F01.PB5386;F01.PB13952;F01.PB6615;F01.PB6912;F01.PB7628;F01.PB11904;F01.PB13948;F01.PB8358;F01.PB13796;F01.PB10340;F01.PB8418;F01.PB195;F01.PB13818;F01.PB11092
GO:0015297	antiporter activity	Molecular Function	15	89	1	0.0048982	F01.PB14411;F01.PB31809;F01.PB35945;F01.PB15216;F01.PB39013;F01.PB12129;F01.PB6591;F01.PB2206;F01.PB32783;F01.PB13182;F01.PB10867;F01.PB17849;F01.PB13055;F01.PB12196;F01.PB11811	GO:0006355	regulation of transcription, DNA-templated	Biological Process	165	1065	0.0830597	9.27006e-05	F01.PB11937;F01.PB560;F01.PB17836;F01.PB16639;F01.PB11425;F01.PB37414;F01.PB7795;F01.PB27563;F01.PB8590;F01.PB24042;F01.PB15170;F01.PB10549;F01.PB26803;F01.PB10633;F01.PB18237;F01.PB36500;F01.PB10309;F01.PB37762;F01.PB8341;F01.PB22347;F01.PB10039;F01.PB29014;F01.PB31172;F01.PB8683;F01.PB31649;F01.PB19544;F01.PB6639;F01.PB11209;F01.PB13086;F01.PB12506;F01.PB13605;F01.PB30567;F01.PB12348;F01.PB1566…
GO:0005242	inward rectifier potassium channel activity	Molecular Function	5	15	1	0.00515834	F01.PB20550;F01.PB29489;F01.PB20608;F01.PB38383;F01.PB16490	GO:0046983	protein dimerization activity	Molecular Function	49	244	0.0611265	9.596e-05	F01.PB3722;F01.PB20250;F01.PB9648;F01.PB5979;F01.PB9478;F01.PB2453;F01.PB25859;F01.PB10309;F01.PB10556;F01.PB31016;F01.PB11250;F01.PB10195;F01.PB10230;F01.PB14281;F01.PB10151;F01.PB20087;F01.PB12663;F01.PB8776;F01.PB10046;F01.PB21686;F01.PB28956;F01.PB8563;F01.PB9052;F01.PB7188;F01.PB31372;F01.PB7007;F01.PB20310;F01.PB12731;F01.PB8003;F01.PB26077;F01.PB31744;F01.PB27390;F01.PB1995;F01.PB23893;F01…
GO:0004565	beta-galactosidase activity	Molecular Function	9	42	1	0.00555752	F01.PB24068;F01.PB35415;F01.PB24080;F01.PB24160;F01.PB24831;F01.PB14256;F01.PB7450;F01.PB24529;F01.PB31220	GO:0045735	nutrient reservoir activity	Molecular Function	14	40	0.0639271	0.000100357	F01.PB3309;F01.PB7;F01.PB1905;F01.PB39185;F01.PB12;F01.PB4386;F01.PB34;F01.PB4059;F01.PB10753;F01.PB222;F01.PB2487;F01.PB34151;F01.PB5326;F01.PB4517
GO:0003700	sequence-specific DNA binding transcription factor activity	Molecular Function	61	546	1	0.00611995	F01.PB33373;F01.PB6650;F01.PB25859;F01.PB3722;F01.PB17461;F01.PB9990;F01.PB17907;F01.PB27644;F01.PB8931;F01.PB4693;F01.PB8128;F01.PB5632;F01.PB34727;F01.PB6746;F01.PB14301;F01.PB11251;F01.PB15265;F01.PB372;F01.PB11801;F01.PB9472;F01.PB13066;F01.PB25743;F01.PB2205;F01.PB13692;F01.PB17105;F01.PB1806;F01.PB11609;F01.PB32381;F01.PB12615;F01.PB22962;F01.PB16033;F01.PB33379;F01.PB9874;F01.PB76;F01.PB23…	GO:0015824	proline transport	Biological Process	8	15	0.0949759	0.000106	F01.PB28101;F01.PB39178;F01.PB5969;F01.PB6235;F01.PB5718;F01.PB8131;F01.PB557;F01.PB2170
GO:0003868	4-hydroxyphenylpyruvate dioxygenase activity	Molecular Function	2	2	1	0.00651934	F01.PB30446;F01.PB11256	GO:0055085	transmembrane transport	Biological Process	109	657	0.0956428	0.000106744	F01.PB7837;F01.PB35860;F01.PB28669;F01.PB16782;F01.PB10347;F01.PB10064;F01.PB37913;F01.PB15289;F01.PB16155;F01.PB16352;F01.PB14543;F01.PB33707;F01.PB15869;F01.PB33233;F01.PB39550;F01.PB32863;F01.PB12800;F01.PB15630;F01.PB1644;F01.PB21308;F01.PB31952;F01.PB13165;F01.PB17214;F01.PB11994;F01.PB7564;F01.PB15744;F01.PB32407;F01.PB29882;F01.PB22503;F01.PB27400;F01.PB21913;F01.PB33772;F01.PB12126;F01.PB…
GO:0080124	pheophytinase activity	Molecular Function	2	2	1	0.00651934	F01.PB17675;F01.PB4626	GO:0016157	sucrose synthase activity	Molecular Function	15	45	0.0689505	0.000108243	F01.PB16044;F01.PB26611;F01.PB20726;F01.PB25450;F01.PB22947;F01.PB18672;F01.PB35702;F01.PB26844;F01.PB34879;F01.PB22600;F01.PB29756;F01.PB23806;F01.PB23459;F01.PB34615;F01.PB38874
GO:0042282	hydroxymethylglutaryl-CoA reductase activity	Molecular Function	2	2	1	0.00651934	F01.PB14033;F01.PB14251	GO:0006857	oligopeptide transport	Biological Process	19	65	0.101334	0.000113096	F01.PB16522;F01.PB21444;F01.PB11645;F01.PB21999;F01.PB12130;F01.PB9599;F01.PB21681;F01.PB17308;F01.PB16992;F01.PB9976;F01.PB20818;F01.PB33860;F01.PB18045;F01.PB34545;F01.PB33241;F01.PB33672;F01.PB17179;F01.PB17509;F01.PB20273
GO:0010285	L,L-diaminopimelate aminotransferase activity	Molecular Function	3	6	1	0.00873111	F01.PB11828;F01.PB38312;F01.PB8724	GO:0033759	flavone synthase activity	Molecular Function	5	6	0.074173	0.000116441	F01.PB15550;F01.PB15453;F01.PB9174;F01.PB13043;F01.PB31894
GO:0009044	xylan 1,4-beta-xylosidase activity	Molecular Function	3	6	1	0.00873111	F01.PB26799;F01.PB28888;F01.PB23773	GO:0051553	flavone biosynthetic process	Biological Process	5	6	0.107177	0.000119617	F01.PB31894;F01.PB13043;F01.PB9174;F01.PB15453;F01.PB15550
GO:0003876	AMP deaminase activity	Molecular Function	4	11	1	0.00881475	F01.PB25600;F01.PB26610;F01.PB36658;F01.PB24617	GO:0004485	methylcrotonoyl-CoA carboxylase activity	Molecular Function	9	19	0.077235	0.000121248	F01.PB29384;F01.PB37518;F01.PB26707;F01.PB33277;F01.PB19235;F01.PB33120;F01.PB18430;F01.PB32777;F01.PB27468
GO:0015293	symporter activity	Molecular Function	4	11	1	0.00881475	F01.PB16070;F01.PB12486;F01.PB35944;F01.PB15987	GO:0008483	transaminase activity	Molecular Function	13	36	0.0781742	0.000122722	F01.PB15695;F01.PB25997;F01.PB9244;F01.PB19169;F01.PB13469;F01.PB18166;F01.PB10001;F01.PB23990;F01.PB14557;F01.PB35975;F01.PB13557;F01.PB26642;F01.PB21868
GO:0005247	voltage-gated chloride channel activity	Molecular Function	6	24	1	0.0104207	F01.PB27118;F01.PB27605;F01.PB28669;F01.PB36802;F01.PB33840;F01.PB28002	GO:0006552	leucine catabolic process	Biological Process	9	19	0.113411	0.000126574	F01.PB18430;F01.PB27468;F01.PB32777;F01.PB33120;F01.PB19235;F01.PB33277;F01.PB26707;F01.PB37518;F01.PB29384
GO:0016208	AMP binding	Molecular Function	6	24	1	0.0104207	F01.PB10796;F01.PB32828;F01.PB14413;F01.PB9106;F01.PB10955;F01.PB37273	GO:0005975	carbohydrate metabolic process	Biological Process	74	413	0.114075	0.000127316	F01.PB32627;F01.PB9727;F01.PB25632;F01.PB15960;F01.PB38118;F01.PB12990;F01.PB19266;F01.PB31521;F01.PB21211;F01.PB24016;F01.PB11643;F01.PB8666;F01.PB39178;F01.PB39278;F01.PB7450;F01.PB19418;F01.PB31838;F01.PB3490;F01.PB15749;F01.PB17157;F01.PB25648;F01.PB35036;F01.PB5743;F01.PB9294;F01.PB20683;F01.PB11745;F01.PB20576;F01.PB23333;F01.PB35415;F01.PB12274;F01.PB6265;F01.PB22335;F01.PB10047;F01.PB5037…
GO:0004556	alpha-amylase activity	Molecular Function	5	18	1	0.01201	F01.PB9440;F01.PB33641;F01.PB37019;F01.PB38093;F01.PB6972	GO:0022891	substrate-specific transmembrane transporter activity	Molecular Function	19	66	0.083869	0.000131662	F01.PB33180;F01.PB13599;F01.PB16162;F01.PB21797;F01.PB15289;F01.PB15639;F01.PB16732;F01.PB7837;F01.PB13165;F01.PB17455;F01.PB14309;F01.PB20931;F01.PB13902;F01.PB12126;F01.PB32563;F01.PB35301;F01.PB32863;F01.PB21913;F01.PB33772
GO:0046983	protein dimerization activity	Molecular Function	30	244	1	0.0138938	F01.PB3722;F01.PB13692;F01.PB19656;F01.PB17105;F01.PB25743;F01.PB25859;F01.PB13066;F01.PB684;F01.PB23668;F01.PB14281;F01.PB30210;F01.PB11801;F01.PB22712;F01.PB10918;F01.PB21686;F01.PB33373;F01.PB31372;F01.PB31559;F01.PB8541;F01.PB20310;F01.PB8003;F01.PB37277;F01.PB14761;F01.PB11602;F01.PB27644;F01.PB13251;F01.PB9425;F01.PB26931;F01.PB35460;F01.PB32572	GO:0046592	polyamine oxidase activity	Molecular Function	6	9	0.097748	0.000153451	F01.PB20230;F01.PB21930;F01.PB35920;F01.PB27223;F01.PB23317;F01.PB26926
GO:0004751	ribose-5-phosphate isomerase activity	Molecular Function	3	7	1	0.0143674	F01.PB31393;F01.PB12747;F01.PB11646	GO:0047800	cysteamine dioxygenase activity	Molecular Function	6	9	0.097748	0.000153451	F01.PB7710;F01.PB28749;F01.PB6699;F01.PB15589;F01.PB6263;F01.PB13322
GO:0004672	protein kinase activity	Molecular Function	37	317	1	0.0151306	F01.PB16801;F01.PB26045;F01.PB20896;F01.PB32470;F01.PB27888;F01.PB25430;F01.PB23214;F01.PB16088;F01.PB18390;F01.PB20743;F01.PB21863;F01.PB18971;F01.PB15656;F01.PB18094;F01.PB19366;F01.PB17408;F01.PB16488;F01.PB27870;F01.PB17453;F01.PB20542;F01.PB38428;F01.PB22160;F01.PB15270;F01.PB16234;F01.PB35169;F01.PB18728;F01.PB15937;F01.PB24452;F01.PB23918;F01.PB27723;F01.PB14484;F01.PB13167;F01.PB1462;F01.…	GO:0031640	killing of cells of other organism	Biological Process	4	4	0.169044	0.000188665	F01.PB1732;F01.PB4153;F01.PB995;F01.PB3150
GO:0003993	acid phosphatase activity	Molecular Function	11	66	1	0.0159985	F01.PB26736;F01.PB11145;F01.PB17878;F01.PB30099;F01.PB34774;F01.PB26175;F01.PB14277;F01.PB6475;F01.PB11463;F01.PB26502;F01.PB37116	GO:0006598	polyamine catabolic process	Biological Process	10	24	0.178368	0.000199072	F01.PB13830;F01.PB27223;F01.PB6254;F01.PB20230;F01.PB35920;F01.PB1769;F01.PB26926;F01.PB23317;F01.PB21930;F01.PB14003
GO:0046524	sucrose-phosphate synthase activity	Molecular Function	4	13	1	0.0167667	F01.PB37814;F01.PB35674;F01.PB25939;F01.PB29064	GO:0016702	oxidoreductase activity, acting on single donors with incorporation of molecular oxygen, incorporation of two atoms of oxygen	Molecular Function	14	43	0.153999	0.000241756	F01.PB33143;F01.PB12265;F01.PB21899;F01.PB10473;F01.PB26273;F01.PB11168;F01.PB12377;F01.PB22044;F01.PB2496;F01.PB8854;F01.PB5736;F01.PB7590;F01.PB21975;F01.PB7473
GO:0016655	oxidoreductase activity, acting on NAD(P)H, quinone or similar compound as acceptor	Molecular Function	4	13	1	0.0167667	F01.PB26695;F01.PB4611;F01.PB1155;F01.PB26150	GO:0009877	nodulation	Biological Process	13	38	0.217525	0.000242774	F01.PB1774;F01.PB11535;F01.PB22818;F01.PB23459;F01.PB23806;F01.PB20726;F01.PB36152;F01.PB14624;F01.PB36996;F01.PB27446;F01.PB36228;F01.PB34088;F01.PB24889
GO:0080019	fatty-acyl-CoA reductase (alcohol-forming) activity	Molecular Function	2	3	1	0.0185061	F01.PB31997;F01.PB25896	GO:0030599	pectinesterase activity	Molecular Function	18	64	0.172181	0.0002703	F01.PB30727;F01.PB13901;F01.PB12639;F01.PB14084;F01.PB18904;F01.PB2189;F01.PB6645;F01.PB10269;F01.PB22209;F01.PB37823;F01.PB37663;F01.PB976;F01.PB15339;F01.PB1297;F01.PB30398;F01.PB3702;F01.PB19020;F01.PB39551
GO:0009045	xylose isomerase activity	Molecular Function	3	8	1	0.0216217	F01.PB32021;F01.PB31479;F01.PB9166	GO:0004857	enzyme inhibitor activity	Molecular Function	17	59	0.184156	0.0002891	F01.PB30727;F01.PB10269;F01.PB13901;F01.PB37823;F01.PB22209;F01.PB12639;F01.PB37663;F01.PB15339;F01.PB1297;F01.PB14084;F01.PB2189;F01.PB3702;F01.PB6645;F01.PB30398;F01.PB18904;F01.PB39551;F01.PB19020
GO:0008447	L-ascorbate oxidase activity	Molecular Function	4	14	1	0.0220009	F01.PB18093;F01.PB38691;F01.PB16353;F01.PB17322	GO:0009805	coumarin biosynthetic process	Biological Process	12	34	0.269398	0.000300668	F01.PB31900;F01.PB6245;F01.PB21129;F01.PB14003;F01.PB8131;F01.PB20230;F01.PB35920;F01.PB13830;F01.PB21930;F01.PB21506;F01.PB17158;F01.PB1769
GO:0004029	aldehyde dehydrogenase (NAD) activity	Molecular Function	4	14	1	0.0220009	F01.PB19669;F01.PB11933;F01.PB15868;F01.PB10045	GO:0004356	glutamate-ammonia ligase activity	Molecular Function	8	17	0.197642	0.00031027	F01.PB11790;F01.PB6804;F01.PB5787;F01.PB4318;F01.PB8470;F01.PB5584;F01.PB3675;F01.PB3160
GO:0005262	calcium channel activity	Molecular Function	4	14	1	0.0220009	F01.PB16490;F01.PB38383;F01.PB20608;F01.PB20550	GO:0006542	glutamine biosynthetic process	Biological Process	8	17	0.288846	0.000322373	F01.PB3675;F01.PB3160;F01.PB5787;F01.PB6804;F01.PB11790;F01.PB5584;F01.PB4318;F01.PB8470
GO:0004612	phosphoenolpyruvate carboxykinase (ATP) activity	Molecular Function	4	14	1	0.0220009	F01.PB37080;F01.PB21406;F01.PB22233;F01.PB15512	GO:0047134	protein-disulfide reductase activity	Molecular Function	6	10	0.220165	0.000345627	F01.PB14636;F01.PB19422;F01.PB9422;F01.PB11135;F01.PB13679;F01.PB9483
GO:0000976	transcription regulatory region sequence-specific DNA binding	Molecular Function	4	14	1	0.0220009	F01.PB7725;F01.PB7795;F01.PB9874;F01.PB8931	GO:0006144	purine nucleobase metabolic process	Biological Process	6	10	0.319291	0.000356351	F01.PB36996;F01.PB34088;F01.PB22818;F01.PB36228;F01.PB36152;F01.PB11535
GO:0005315	inorganic phosphate transmembrane transporter activity	Molecular Function	6	28	1	0.0221308	F01.PB17255;F01.PB18413;F01.PB11031;F01.PB12096;F01.PB35945;F01.PB6591	GO:0009815	1-aminocyclopropane-1-carboxylate oxidase activity	Molecular Function	5	7	0.234498	0.000368129	F01.PB39224;F01.PB6366;F01.PB6296;F01.PB11523;F01.PB5047
GO:0004553	hydrolase activity, hydrolyzing O-glycosyl compounds	Molecular Function	30	254	1	0.023024	F01.PB25632;F01.PB6127;F01.PB7164;F01.PB32398;F01.PB6850;F01.PB14111;F01.PB21731;F01.PB14188;F01.PB31521;F01.PB18254;F01.PB5577;F01.PB6934;F01.PB27147;F01.PB17330;F01.PB17157;F01.PB8170;F01.PB31838;F01.PB32755;F01.PB5567;F01.PB15608;F01.PB6295;F01.PB19610;F01.PB13989;F01.PB4994;F01.PB21132;F01.PB15764;F01.PB15716;F01.PB5950;F01.PB7502;F01.PB6265	GO:0072488	ammonium transmembrane transport	Biological Process	5	7	0.338642	0.000377949	F01.PB13087;F01.PB36890;F01.PB21883;F01.PB35489;F01.PB12268
GO:0004650	polygalacturonase activity	Molecular Function	5	21	1	0.0233122	F01.PB12783;F01.PB19266;F01.PB19418;F01.PB19508;F01.PB18707	GO:0016020	membrane	Cellular Component	148	1147	0.0582747	0.000416248	F01.PB16117;F01.PB14648;F01.PB17849;F01.PB102;F01.PB22764;F01.PB8113;F01.PB3363;F01.PB10165;F01.PB24772;F01.PB9367;F01.PB14379;F01.PB20841;F01.PB4383;F01.PB6734;F01.PB13275;F01.PB32406;F01.PB6085;F01.PB29564;F01.PB30747;F01.PB11400;F01.PB38260;F01.PB16673;F01.PB1905;F01.PB22575;F01.PB9597;F01.PB18606;F01.PB23153;F01.PB9475;F01.PB20452;F01.PB5697;F01.PB16014;F01.PB20394;F01.PB10777;F01.PB11929;F01…
GO:0030551	cyclic nucleotide binding	Molecular Function	5	21	1	0.0233122	F01.PB20608;F01.PB16490;F01.PB38383;F01.PB20550;F01.PB29489	GO:0016461	unconventional myosin complex	Cellular Component	4	5	0.062828	0.000448772	F01.PB34699;F01.PB38703;F01.PB29262;F01.PB28029
GO:0016671	oxidoreductase activity, acting on a sulfur group of donors, disulfide as acceptor	Molecular Function	5	21	1	0.0233122	F01.PB18686;F01.PB20033;F01.PB3317;F01.PB14628;F01.PB9809	GO:0042398	cellular modified amino acid biosynthetic process	Biological Process	9	22	0.439659	0.000490691	F01.PB14003;F01.PB21930;F01.PB1769;F01.PB35920;F01.PB20230;F01.PB19985;F01.PB10474;F01.PB6254;F01.PB13830
GO:0015238	drug transmembrane transporter activity	Molecular Function	12	79	1	0.0242183	F01.PB11811;F01.PB10867;F01.PB13055;F01.PB17849;F01.PB12196;F01.PB2206;F01.PB32783;F01.PB13182;F01.PB14411;F01.PB15216;F01.PB31809;F01.PB39013	GO:0004553	hydrolase activity, hydrolyzing O-glycosyl compounds	Molecular Function	48	254	0.312777	0.000491016	F01.PB25632;F01.PB7820;F01.PB15960;F01.PB38118;F01.PB6850;F01.PB14111;F01.PB9727;F01.PB21211;F01.PB31521;F01.PB6494;F01.PB24016;F01.PB11643;F01.PB8939;F01.PB20345;F01.PB7078;F01.PB6934;F01.PB14468;F01.PB12277;F01.PB18934;F01.PB7277;F01.PB17330;F01.PB6497;F01.PB17157;F01.PB28938;F01.PB35036;F01.PB14310;F01.PB8383;F01.PB14949;F01.PB31838;F01.PB36497;F01.PB20683;F01.PB31311;F01.PB5898;F01.PB19326;F0…
GO:0005215	transporter activity	Molecular Function	37	330	1	0.0265061	F01.PB17961;F01.PB13923;F01.PB12619;F01.PB34159;F01.PB382;F01.PB17585;F01.PB17880;F01.PB17179;F01.PB2441;F01.PB17720;F01.PB15012;F01.PB14648;F01.PB10498;F01.PB34147;F01.PB19894;F01.PB6642;F01.PB33428;F01.PB19490;F01.PB21152;F01.PB21681;F01.PB34757;F01.PB14814;F01.PB8588;F01.PB18045;F01.PB35821;F01.PB18289;F01.PB39;F01.PB16522;F01.PB26157;F01.PB33707;F01.PB12800;F01.PB19148;F01.PB33241;F01.PB16514…	GO:0050662	coenzyme binding	Molecular Function	32	150	0.314493	0.00049371	F01.PB12990;F01.PB30886;F01.PB19785;F01.PB17830;F01.PB21992;F01.PB13231;F01.PB6218;F01.PB9519;F01.PB6010;F01.PB10362;F01.PB11667;F01.PB8305;F01.PB6537;F01.PB5556;F01.PB5976;F01.PB6960;F01.PB10700;F01.PB27659;F01.PB9445;F01.PB32623;F01.PB9937;F01.PB10345;F01.PB8126;F01.PB5551;F01.PB7663;F01.PB8460;F01.PB8057;F01.PB8249;F01.PB33930;F01.PB8042;F01.PB5587;F01.PB5564
GO:0004332	fructose-bisphosphate aldolase activity	Molecular Function	4	15	1	0.0281255	F01.PB2979;F01.PB32972;F01.PB7783;F01.PB13128	GO:0009399	nitrogen fixation	Biological Process	8	18	0.466628	0.00052079	F01.PB3675;F01.PB3160;F01.PB11790;F01.PB5787;F01.PB6804;F01.PB5584;F01.PB8470;F01.PB4318
GO:0046556	alpha-L-arabinofuranosidase activity	Molecular Function	5	22	1	0.0282165	F01.PB23358;F01.PB14502;F01.PB26799;F01.PB28888;F01.PB23773	GO:0009611	response to wounding	Biological Process	20	78	0.467161	0.000521385	F01.PB13830;F01.PB9081;F01.PB17158;F01.PB1769;F01.PB21416;F01.PB2212;F01.PB31900;F01.PB1801;F01.PB6245;F01.PB14003;F01.PB2049;F01.PB21129;F01.PB35920;F01.PB9990;F01.PB20230;F01.PB21506;F01.PB21930;F01.PB3195;F01.PB28670;F01.PB8131
GO:0004674	protein serine/threonine kinase activity	Molecular Function	125	1314	1	0.0294425	F01.PB30999;F01.PB33606;F01.PB15970;F01.PB13492;F01.PB22500;F01.PB16404;F01.PB33993;F01.PB5648;F01.PB15161;F01.PB35402;F01.PB37683;F01.PB32965;F01.PB32961;F01.PB16036;F01.PB35931;F01.PB25257;F01.PB25337;F01.PB35803;F01.PB12762;F01.PB29511;F01.PB27875;F01.PB38286;F01.PB6141;F01.PB20665;F01.PB30072;F01.PB32061;F01.PB28120;F01.PB17045;F01.PB16209;F01.PB8919;F01.PB22398;F01.PB15146;F01.PB13246;F01.PB…	GO:0044237	cellular metabolic process	Biological Process	32	151	0.54872	0.000612411	F01.PB5587;F01.PB5564;F01.PB8042;F01.PB8249;F01.PB8057;F01.PB27628;F01.PB8460;F01.PB7663;F01.PB5517;F01.PB5551;F01.PB8126;F01.PB10345;F01.PB32623;F01.PB9937;F01.PB5341;F01.PB9728;F01.PB8666;F01.PB9445;F01.PB27659;F01.PB6960;F01.PB10700;F01.PB5556;F01.PB5976;F01.PB11667;F01.PB8305;F01.PB6537;F01.PB6218;F01.PB9519;F01.PB10362;F01.PB6010;F01.PB13231;F01.PB30886
GO:0020037	heme binding	Molecular Function	46	429	1	0.0297062	F01.PB38590;F01.PB10143;F01.PB13556;F01.PB31847;F01.PB34884;F01.PB11795;F01.PB9815;F01.PB22498;F01.PB4682;F01.PB5325;F01.PB18057;F01.PB12772;F01.PB38723;F01.PB30718;F01.PB35647;F01.PB5675;F01.PB13509;F01.PB19883;F01.PB12908;F01.PB9865;F01.PB20167;F01.PB12869;F01.PB37168;F01.PB10757;F01.PB3806;F01.PB6340;F01.PB12985;F01.PB32090;F01.PB17811;F01.PB16191;F01.PB18511;F01.PB10974;F01.PB33737;F01.PB1535…	GO:0080130	L-phenylalanine	Molecular Function	6	11	0.436502	0.000685246	F01.PB11151;F01.PB11438;F01.PB12097;F01.PB19362;F01.PB13037;F01.PB11777
GO:0046592	polyamine oxidase activity	Molecular Function	3	9	1	0.0305141	F01.PB20230;F01.PB21930;F01.PB34986	GO:0003876	AMP deaminase activity	Molecular Function	6	11	0.436502	0.000685246	F01.PB38718;F01.PB25600;F01.PB23318;F01.PB37552;F01.PB36658;F01.PB24617
GO:0004742	dihydrolipoyllysine-residue acetyltransferase activity	Molecular Function	2	4	1	0.0350355	F01.PB14733;F01.PB29778	GO:0005985	sucrose metabolic process	Biological Process	18	69	0.699614	0.000780819	F01.PB26611;F01.PB20726;F01.PB27466;F01.PB22947;F01.PB33774;F01.PB23459;F01.PB23806;F01.PB30063;F01.PB16044;F01.PB25450;F01.PB18672;F01.PB35702;F01.PB26844;F01.PB34879;F01.PB22600;F01.PB29756;F01.PB34615;F01.PB38874
GO:0004617	phosphoglycerate dehydrogenase activity	Molecular Function	2	4	1	0.0350355	F01.PB22104;F01.PB33185	GO:0050661	NADP binding	Molecular Function	26	117	0.538847	0.000845914	F01.PB16076;F01.PB11186;F01.PB13887;F01.PB39183;F01.PB14340;F01.PB13815;F01.PB33392;F01.PB14076;F01.PB21614;F01.PB21944;F01.PB17588;F01.PB5703;F01.PB9582;F01.PB32048;F01.PB19993;F01.PB15645;F01.PB31709;F01.PB9127;F01.PB20489;F01.PB19917;F01.PB36822;F01.PB36816;F01.PB38026;F01.PB20639;F01.PB15118;F01.PB21907
GO:0008453	alanine-glyoxylate transaminase activity	Molecular Function	2	4	1	0.0350355	F01.PB26765;F01.PB35580	GO:0004867	serine-type endopeptidase inhibitor activity	Molecular Function	5	8	0.565038	0.000887029	F01.PB3195;F01.PB2049;F01.PB3609;F01.PB2433;F01.PB819
GO:0003830	beta-1,4-mannosylglycoprotein 4-beta-N-acetylglucosaminyltransferase activity	Molecular Function	2	4	1	0.0350355	F01.PB11341;F01.PB10918	GO:0015706	nitrate transport	Biological Process	14	48	0.802957	0.000896157	F01.PB16191;F01.PB39178;F01.PB8059;F01.PB6235;F01.PB32828;F01.PB14413;F01.PB12631;F01.PB33764;F01.PB14355;F01.PB10796;F01.PB14178;F01.PB34971;F01.PB10955;F01.PB6254
GO:0016209	antioxidant activity	Molecular Function	4	16	1	0.0351639	F01.PB15475;F01.PB13679;F01.PB11135;F01.PB19422	GO:0005215	transporter activity	Molecular Function	58	330	0.586118	0.000920122	F01.PB4382;F01.PB21444;F01.PB21999;F01.PB6615;F01.PB6353;F01.PB9976;F01.PB39256;F01.PB14145;F01.PB10351;F01.PB17179;F01.PB33672;F01.PB30674;F01.PB19409;F01.PB20273;F01.PB31223;F01.PB17720;F01.PB26306;F01.PB14648;F01.PB20818;F01.PB8429;F01.PB18886;F01.PB34147;F01.PB14799;F01.PB13665;F01.PB6642;F01.PB11645;F01.PB6592;F01.PB21152;F01.PB16014;F01.PB21681;F01.PB34757;F01.PB21937;F01.PB33860;F01.PB6245…
GO:0004075	biotin carboxylase activity	Molecular Function	6	31	1	0.035216	F01.PB27124;F01.PB19235;F01.PB37518;F01.PB27468;F01.PB18430;F01.PB33120	GO:0006662	glycerol ether metabolic process	Biological Process	18	70	0.840113	0.000937626	F01.PB5407;F01.PB8320;F01.PB357;F01.PB685;F01.PB22488;F01.PB2591;F01.PB1223;F01.PB6068;F01.PB2004;F01.PB2671;F01.PB5318;F01.PB3427;F01.PB3271;F01.PB13753;F01.PB4254;F01.PB4755;F01.PB1726;F01.PB2439
GO:0004089	carbonate dehydratase activity	Molecular Function	6	32	1	0.0404852	F01.PB9057;F01.PB31688;F01.PB35479;F01.PB18499;F01.PB5902;F01.PB6532	GO:0010089	xylem development	Biological Process	10	29	1	0.00117164	F01.PB34699;F01.PB28029;F01.PB15589;F01.PB29262;F01.PB6263;F01.PB6366;F01.PB38703;F01.PB1486;F01.PB11523;F01.PB5047
GO:0004420	hydroxymethylglutaryl-CoA reductase (NADPH) activity	Molecular Function	3	10	1	0.041025	F01.PB14251;F01.PB14076;F01.PB14033	GO:0004069	L-aspartate	Molecular Function	6	12	0.786955	0.00123541	F01.PB11438;F01.PB19362;F01.PB12097;F01.PB13037;F01.PB11777;F01.PB11151
GO:0016747	transferase activity, transferring acyl groups other than amino-acyl groups	Molecular Function	8	49	1	0.0411886	F01.PB15643;F01.PB10018;F01.PB9087;F01.PB10133;F01.PB14424;F01.PB16063;F01.PB18636;F01.PB33654	GO:0006188	IMP biosynthetic process	Biological Process	6	12	1	0.00127223	F01.PB38718;F01.PB25600;F01.PB23318;F01.PB37552;F01.PB36658;F01.PB24617
GO:0005452	inorganic anion exchanger activity	Molecular Function	4	17	1	0.043128	F01.PB28654;F01.PB17903;F01.PB29199;F01.PB28505	GO:0005507	copper ion binding	Molecular Function	43	231	0.813661	0.00127733	F01.PB20158;F01.PB22022;F01.PB19925;F01.PB35254;F01.PB10024;F01.PB3238;F01.PB9142;F01.PB21124;F01.PB12556;F01.PB18046;F01.PB6817;F01.PB21575;F01.PB38312;F01.PB18093;F01.PB13954;F01.PB12918;F01.PB1494;F01.PB6312;F01.PB13887;F01.PB5306;F01.PB33696;F01.PB8724;F01.PB39460;F01.PB3393;F01.PB11844;F01.PB21839;F01.PB21977;F01.PB28674;F01.PB37891;F01.PB4235;F01.PB12547;F01.PB21705;F01.PB38691;F01.PB12097;…
GO:0016829	lyase activity	Molecular Function	10	68	1	0.045596	F01.PB18912;F01.PB4938;F01.PB20308;F01.PB13814;F01.PB14229;F01.PB9533;F01.PB31325;F01.PB4088;F01.PB441;F01.PB33346	GO:0043086	negative regulation of catalytic activity	Biological Process	25	114	1	0.00138884	F01.PB2189;F01.PB6645;F01.PB18904;F01.PB19574;F01.PB14084;F01.PB1187;F01.PB22084;F01.PB17808;F01.PB12639;F01.PB21568;F01.PB20512;F01.PB30727;F01.PB17466;F01.PB13901;F01.PB3702;F01.PB30398;F01.PB39551;F01.PB19020;F01.PB15339;F01.PB1297;F01.PB37823;F01.PB22209;F01.PB976;F01.PB37663;F01.PB10269
GO:0003995	acyl-CoA dehydrogenase activity	Molecular Function	5	25	1	0.0466276	F01.PB15427;F01.PB18540;F01.PB22720;F01.PB16390;F01.PB12969	GO:0003824	catalytic activity	Molecular Function	74	451	0.956345	0.00150133	F01.PB9816;F01.PB26545;F01.PB20538;F01.PB32623;F01.PB5551;F01.PB30830;F01.PB21581;F01.PB9851;F01.PB21917;F01.PB8460;F01.PB36097;F01.PB9838;F01.PB35809;F01.PB14295;F01.PB31857;F01.PB20576;F01.PB17004;F01.PB477;F01.PB10509;F01.PB5564;F01.PB5587;F01.PB37809;F01.PB8042;F01.PB15872;F01.PB30886;F01.PB24986;F01.PB7417;F01.PB8305;F01.PB6537;F01.PB9466;F01.PB18837;F01.PB31595;F01.PB5976;F01.PB32947;F01.PB…
GO:0008289	lipid binding	Molecular Function	7	42	1	0.0493616	F01.PB4431;F01.PB1796;F01.PB4294;F01.PB32172;F01.PB30676;F01.PB495;F01.PB4941	GO:0004568	chitinase activity	Molecular Function	10	30	0.961703	0.00150974	F01.PB5743;F01.PB3490;F01.PB31566;F01.PB11219;F01.PB7938;F01.PB39178;F01.PB39278;F01.PB6873;F01.PB6235;F01.PB5831
GO:0004722	protein serine/threonine phosphatase activity	Molecular Function	12	88	1	0.050242	F01.PB2802;F01.PB589;F01.PB11571;F01.PB6248;F01.PB21653;F01.PB6266;F01.PB19545;F01.PB2473;F01.PB33365;F01.PB14990;F01.PB9065;F01.PB3481	GO:0006032	chitin catabolic process	Biological Process	10	30	1	0.00157473	F01.PB6873;F01.PB6235;F01.PB5831;F01.PB39278;F01.PB39178;F01.PB7938;F01.PB11219;F01.PB31566;F01.PB11917;F01.PB3490
GO:0048038	quinone binding	Molecular Function	8	51	1	0.0505268	F01.PB17110;F01.PB21099;F01.PB37891;F01.PB26150;F01.PB36931;F01.PB21575;F01.PB26695;F01.PB25026	GO:0015398	high-affinity secondary active ammonium transmembrane transporter activity	Molecular Function	3	3	1	0.00158426	F01.PB36890;F01.PB13087;F01.PB35489
GO:0015299	solute	Molecular Function	4	18	1	0.0520189	F01.PB33972;F01.PB37913;F01.PB37857;F01.PB27152	GO:0015204	urea transmembrane transporter activity	Molecular Function	3	3	1	0.00158426	F01.PB5374;F01.PB14846;F01.PB30917
GO:0016757	transferase activity, transferring glycosyl groups	Molecular Function	15	118	1	0.0529046	F01.PB28816;F01.PB22990;F01.PB8059;F01.PB36402;F01.PB14623;F01.PB13343;F01.PB15994;F01.PB18913;F01.PB24155;F01.PB22678;F01.PB28103;F01.PB22048;F01.PB32833;F01.PB17109;F01.PB22294	GO:0003985	acetyl-CoA C-acetyltransferase activity	Molecular Function	3	3	1	0.00158426	F01.PB3671;F01.PB13690;F01.PB31948
GO:0004866	endopeptidase inhibitor activity	Molecular Function	3	11	1	0.0531038	F01.PB1345;F01.PB116;F01.PB5442	GO:0004765	shikimate kinase activity	Molecular Function	3	3	1	0.00158426	F01.PB943;F01.PB5037;F01.PB10047
GO:0051538	3 iron, 4 sulfur cluster binding	Molecular Function	3	11	1	0.0531038	F01.PB27159;F01.PB18438;F01.PB36287	GO:0008703	5-amino-6-(5-phosphoribosylamino)uracil reductase activity	Molecular Function	3	3	1	0.00158426	F01.PB31709;F01.PB20489;F01.PB36816
GO:0016040	glutamate synthase (NADH) activity	Molecular Function	3	11	1	0.0531038	F01.PB27159;F01.PB18438;F01.PB36287	GO:0048046	apoplast	Cellular Component	44	281	0.221852	0.00158466	F01.PB6541;F01.PB30012;F01.PB20158;F01.PB14002;F01.PB10001;F01.PB14178;F01.PB10796;F01.PB6312;F01.PB7078;F01.PB14413;F01.PB32828;F01.PB21977;F01.PB33333;F01.PB11923;F01.PB4235;F01.PB6295;F01.PB10955;F01.PB39460;F01.PB4689;F01.PB8383;F01.PB8925;F01.PB2666;F01.PB12556;F01.PB11883;F01.PB18046;F01.PB8939;F01.PB21124;F01.PB35254;F01.PB7820;F01.PB16191;F01.PB2058;F01.PB22022;F01.PB7254;F01.PB6850;F01.P…
GO:0004364	glutathione transferase activity	Molecular Function	7	43	1	0.055022	F01.PB4604;F01.PB4293;F01.PB3932;F01.PB8619;F01.PB4600;F01.PB1316;F01.PB5014	GO:0048255	mRNA stabilization	Biological Process	3	3	1	0.00161068	F01.PB35441;F01.PB36509;F01.PB23781
GO:0009703	nitrate reductase (NADH) activity	Molecular Function	2	5	1	0.0552966	F01.PB33737;F01.PB34884	GO:0015695	organic cation transport	Biological Process	3	3	1	0.00161068	F01.PB35489;F01.PB13087;F01.PB36890
GO:0015152	glucose-6-phosphate transmembrane transporter activity	Molecular Function	2	5	1	0.0552966	F01.PB6591;F01.PB35945	GO:0071918	urea transmembrane transport	Biological Process	3	3	1	0.00161068	F01.PB30917;F01.PB14846;F01.PB5374
GO:0005546	phosphatidylinositol-4,5-bisphosphate binding	Molecular Function	2	5	1	0.0552966	F01.PB6948;F01.PB30271	GO:0050691	regulation of defense response to virus by host	Biological Process	3	3	1	0.00161068	F01.PB8116;F01.PB3156;F01.PB7744
GO:0008559	xenobiotic-transporting ATPase activity	Molecular Function	2	5	1	0.0552966	F01.PB32848;F01.PB27519	GO:0005618	cell wall	Cellular Component	40	250	0.235955	0.00168539	F01.PB15339;F01.PB19020;F01.PB39551;F01.PB7502;F01.PB37823;F01.PB6235;F01.PB6497;F01.PB14084;F01.PB1732;F01.PB8383;F01.PB31070;F01.PB29602;F01.PB11923;F01.PB5898;F01.PB12639;F01.PB6295;F01.PB39178;F01.PB7078;F01.PB14332;F01.PB7141;F01.PB10269;F01.PB6934;F01.PB6312;F01.PB37663;F01.PB1494;F01.PB22209;F01.PB7231;F01.PB3150;F01.PB7820;F01.PB6850;F01.PB18904;F01.PB35876;F01.PB13901;F01.PB21992;F01.PB3…
GO:0018788	atrazine chlorohydrolase activity	Molecular Function	2	5	1	0.0552966	F01.PB20752;F01.PB12503	GO:0004075	biotin carboxylase activity	Molecular Function	10	31	1	0.00199847	F01.PB19235;F01.PB37518;F01.PB26707;F01.PB33277;F01.PB29384;F01.PB27468;F01.PB32777;F01.PB18430;F01.PB24741;F01.PB33120
GO:0005385	zinc ion transmembrane transporter activity	Molecular Function	2	5	1	0.0552966	F01.PB8059;F01.PB11629	GO:0046482	para-aminobenzoic acid metabolic process	Biological Process	7	17	1	0.00201798	F01.PB10955;F01.PB10796;F01.PB11783;F01.PB14413;F01.PB32828;F01.PB33472;F01.PB5736
GO:0008022	protein C-terminus binding	Molecular Function	2	5	1	0.0552966	F01.PB34727;F01.PB20101	GO:0045454	cell redox homeostasis	Biological Process	32	163	1	0.00230594	F01.PB19422;F01.PB3427;F01.PB5318;F01.PB2004;F01.PB2671;F01.PB1223;F01.PB31499;F01.PB4755;F01.PB14636;F01.PB357;F01.PB2486;F01.PB315;F01.PB14628;F01.PB8320;F01.PB2591;F01.PB3511;F01.PB22488;F01.PB685;F01.PB13753;F01.PB3271;F01.PB6068;F01.PB2439;F01.PB1726;F01.PB11135;F01.PB4254;F01.PB4144;F01.PB3688;F01.PB5407;F01.PB3200;F01.PB20033;F01.PB12955;F01.PB30772
GO:0043325	phosphatidylinositol-3,4-bisphosphate binding	Molecular Function	2	5	1	0.0552966	F01.PB30271;F01.PB6948	GO:0002679	respiratory burst involved in defense response	Biological Process	8	22	1	0.00247412	F01.PB3156;F01.PB5717;F01.PB6235;F01.PB39178;F01.PB37405;F01.PB7744;F01.PB22584;F01.PB8116
GO:0005547	phosphatidylinositol-3,4,5-trisphosphate binding	Molecular Function	2	5	1	0.0552966	F01.PB30271;F01.PB6948	GO:0009415	response to water	Biological Process	9	27	1	0.00268292	F01.PB5895;F01.PB8734;F01.PB7253;F01.PB4243;F01.PB34408;F01.PB6842;F01.PB13924;F01.PB10522;F01.PB6182
GO:0004683	calmodulin-dependent protein kinase activity	Molecular Function	5	27	1	0.0620807	F01.PB15192;F01.PB19534;F01.PB1121;F01.PB22149;F01.PB14236	GO:0004364	glutathione transferase activity	Molecular Function	12	43	1	0.00294705	F01.PB4604;F01.PB2244;F01.PB4315;F01.PB2623;F01.PB4293;F01.PB3932;F01.PB3748;F01.PB11773;F01.PB8600;F01.PB3890;F01.PB11875;F01.PB5014
GO:0004512	inositol-3-phosphate synthase activity	Molecular Function	3	12	1	0.066676	F01.PB21240;F01.PB16007;F01.PB9892	GO:0030170	pyridoxal phosphate binding	Molecular Function	39	214	1	0.00307537	F01.PB18166;F01.PB26765;F01.PB21160;F01.PB38312;F01.PB9244;F01.PB13557;F01.PB2383;F01.PB11438;F01.PB35975;F01.PB987;F01.PB35575;F01.PB39670;F01.PB6541;F01.PB19169;F01.PB27272;F01.PB11151;F01.PB26642;F01.PB10024;F01.PB34922;F01.PB11777;F01.PB13469;F01.PB13573;F01.PB33129;F01.PB19362;F01.PB13726;F01.PB25997;F01.PB13037;F01.PB21868;F01.PB29321;F01.PB32701;F01.PB12097;F01.PB6167;F01.PB12070;F01.PB170…
GO:0047100	glyceraldehyde-3-phosphate dehydrogenase (NADP+) (phosphorylating) activity	Molecular Function	3	12	1	0.066676	F01.PB17588;F01.PB10806;F01.PB16076	GO:0004664	prephenate dehydratase activity	Molecular Function	5	10	1	0.00326238	F01.PB31380;F01.PB9604;F01.PB35512;F01.PB30328;F01.PB5125
GO:0004357	glutamate-cysteine ligase activity	Molecular Function	3	12	1	0.066676	F01.PB33805;F01.PB19127;F01.PB16398	GO:0000976	transcription regulatory region sequence-specific DNA binding	Molecular Function	6	14	1	0.00326532	F01.PB6270;F01.PB13086;F01.PB7795;F01.PB18086;F01.PB9874;F01.PB8931
GO:0043424	protein histidine kinase binding	Molecular Function	7	45	1	0.0675085	F01.PB24617;F01.PB25600;F01.PB22701;F01.PB27984;F01.PB36658;F01.PB26610;F01.PB605	GO:0008447	L-ascorbate oxidase activity	Molecular Function	6	14	1	0.00326532	F01.PB33696;F01.PB21977;F01.PB19115;F01.PB18093;F01.PB38691;F01.PB9908
GO:0016157	sucrose synthase activity	Molecular Function	7	45	1	0.0675085	F01.PB16128;F01.PB26611;F01.PB25450;F01.PB37852;F01.PB22947;F01.PB35702;F01.PB21534	GO:0008171	O-methyltransferase activity	Molecular Function	8	23	1	0.0032921	F01.PB2453;F01.PB6936;F01.PB10151;F01.PB30788;F01.PB7188;F01.PB10556;F01.PB2370;F01.PB9648
GO:0016706	oxidoreductase activity, acting on paired donors, with incorporation or reduction of molecular oxygen, 2-oxoglutarate as one donor, and incorporation of one atom each of oxygen into both donors	Molecular Function	14	113	1	0.0712401	F01.PB26273;F01.PB7284;F01.PB7894;F01.PB6137;F01.PB2496;F01.PB1290;F01.PB7528;F01.PB8058;F01.PB21899;F01.PB10473;F01.PB7057;F01.PB3093;F01.PB6527;F01.PB7590	GO:0072686	mitotic spindle	Cellular Component	3	4	0.509055	0.00363611	F01.PB7744;F01.PB8116;F01.PB3156
GO:0004372	glycine hydroxymethyltransferase activity	Molecular Function	4	20	1	0.0725359	F01.PB27361;F01.PB21195;F01.PB33700;F01.PB12070	GO:0042729	DASH complex	Cellular Component	3	4	0.509055	0.00363611	F01.PB3156;F01.PB8116;F01.PB7744
GO:0050660	flavin adenine dinucleotide binding	Molecular Function	26	239	1	0.0738877	F01.PB11231;F01.PB832;F01.PB18708;F01.PB16444;F01.PB9404;F01.PB15427;F01.PB34884;F01.PB18438;F01.PB12969;F01.PB32332;F01.PB18540;F01.PB36287;F01.PB16390;F01.PB34986;F01.PB31616;F01.PB33737;F01.PB16870;F01.PB33973;F01.PB19993;F01.PB38873;F01.PB33674;F01.PB27159;F01.PB13885;F01.PB34516;F01.PB35529;F01.PB22720	GO:0009783	photosystem II antenna complex	Cellular Component	3	4	0.509055	0.00363611	F01.PB8788;F01.PB5550;F01.PB9048
GO:0042802	identical protein binding	Molecular Function	13	104	1	0.0757243	F01.PB1187;F01.PB14571;F01.PB19827;F01.PB20512;F01.PB17841;F01.PB32530;F01.PB14560;F01.PB19929;F01.PB26232;F01.PB20533;F01.PB35728;F01.PB36387;F01.PB16528	GO:0031307	integral component of mitochondrial outer membrane	Cellular Component	5	12	0.58928	0.00420914	F01.PB25600;F01.PB37552;F01.PB23318;F01.PB36658;F01.PB24617
GO:0005199	structural constituent of cell wall	Molecular Function	2	6	1	0.0785793	F01.PB12043;F01.PB9275	GO:0006820	anion transport	Biological Process	7	19	1	0.00423263	F01.PB29199;F01.PB38268;F01.PB28159;F01.PB17903;F01.PB35453;F01.PB21170;F01.PB28654
GO:0043546	molybdopterin cofactor binding	Molecular Function	2	6	1	0.0785793	F01.PB33737;F01.PB34884	GO:0016767	geranylgeranyl-diphosphate geranylgeranyltransferase activity	Molecular Function	4	7	1	0.00482344	F01.PB19440;F01.PB16830;F01.PB13288;F01.PB33154
GO:0071917	triose-phosphate transmembrane transporter activity	Molecular Function	2	6	1	0.0785793	F01.PB35945;F01.PB6591	GO:0052662	zeaxanthin epoxidase activity	Molecular Function	4	7	1	0.00482344	F01.PB22176;F01.PB22764;F01.PB21484;F01.PB17916
GO:0015120	phosphoglycerate transmembrane transporter activity	Molecular Function	2	6	1	0.0785793	F01.PB35945;F01.PB6591	GO:0009540	zeaxanthin epoxidase [overall] activity	Molecular Function	4	7	1	0.00482344	F01.PB17916;F01.PB22176;F01.PB22764;F01.PB21484
GO:0019199	transmembrane receptor protein kinase activity	Molecular Function	2	6	1	0.0785793	F01.PB29511;F01.PB26500	GO:0046905	phytoene synthase activity	Molecular Function	4	7	1	0.00482344	F01.PB13288;F01.PB33154;F01.PB19440;F01.PB16830
GO:0016639	oxidoreductase activity, acting on the CH-NH2 group of donors, NAD or NADP as acceptor	Molecular Function	2	6	1	0.0785793	F01.PB10705;F01.PB12408	GO:0052663	antheraxanthin epoxidase activity	Molecular Function	4	7	1	0.00482344	F01.PB17916;F01.PB21484;F01.PB22764;F01.PB22176
GO:0046577	long-chain-alcohol oxidase activity	Molecular Function	2	6	1	0.0785793	F01.PB33973;F01.PB33674	GO:0005777	peroxisome	Cellular Component	23	131	0.684856	0.00489183	F01.PB36996;F01.PB12780;F01.PB6541;F01.PB21992;F01.PB30043;F01.PB19785;F01.PB11535;F01.PB31948;F01.PB34088;F01.PB32356;F01.PB22818;F01.PB35920;F01.PB31396;F01.PB557;F01.PB36152;F01.PB18933;F01.PB36228;F01.PB20765;F01.PB2170;F01.PB17855;F01.PB13110;F01.PB21930;F01.PB20230
GO:0004042	acetyl-CoA	Molecular Function	2	6	1	0.0785793	F01.PB17655;F01.PB18593	GO:0052837	thiazole biosynthetic process	Biological Process	4	7	1	0.0049226	F01.PB11884;F01.PB11338;F01.PB6562;F01.PB11902
GO:0015370	solute	Molecular Function	1	1	1	0.080764	F01.PB14846	GO:0000786	nucleosome	Cellular Component	19	102	0.732022	0.00522873	F01.PB1824;F01.PB3699;F01.PB3054;F01.PB4300;F01.PB556;F01.PB1034;F01.PB154;F01.PB1650;F01.PB3220;F01.PB30766;F01.PB1601;F01.PB30730;F01.PB3711;F01.PB239;F01.PB13984;F01.PB3322;F01.PB19;F01.PB34370;F01.PB4271
GO:0032450	maltose alpha-glucosidase activity	Molecular Function	1	1	1	0.080764	F01.PB30025	GO:0008835	diaminohydroxyphosphoribosylaminopyrimidine deaminase activity	Molecular Function	3	4	1	0.00578338	F01.PB31709;F01.PB20489;F01.PB36816
GO:0047911	galacturan 1,4-alpha-galacturonidase activity	Molecular Function	1	1	1	0.080764	F01.PB19266	GO:0008728	GTP diphosphokinase activity	Molecular Function	3	4	1	0.00578338	F01.PB28523;F01.PB18695;F01.PB21660
GO:0008509	anion transmembrane transporter activity	Molecular Function	1	1	1	0.080764	F01.PB28159	GO:0009624	response to nematode	Biological Process	7	20	1	0.00586109	F01.PB38703;F01.PB21416;F01.PB29262;F01.PB24656;F01.PB22432;F01.PB28029;F01.PB34699
GO:0009374	biotin binding	Molecular Function	1	1	1	0.080764	F01.PB7613	GO:0009969	xyloglucan biosynthetic process	Biological Process	3	4	1	0.00587673	F01.PB10582;F01.PB15076;F01.PB17666
GO:0045543	gibberellin 2-beta-dioxygenase activity	Molecular Function	1	1	1	0.080764	F01.PB33143	GO:0016045	detection of bacterium	Biological Process	3	4	1	0.00587673	F01.PB7744;F01.PB8116;F01.PB3156
GO:0016682	oxidoreductase activity, acting on diphenols and related substances as donors, oxygen as acceptor	Molecular Function	1	1	1	0.080764	F01.PB9222	GO:0009700	indole phytoalexin biosynthetic process	Biological Process	3	4	1	0.00587673	F01.PB16398;F01.PB19127;F01.PB15072
GO:0042937	tripeptide transporter activity	Molecular Function	1	1	1	0.080764	F01.PB21416	GO:0009581	detection of external stimulus	Biological Process	3	4	1	0.00587673	F01.PB35489;F01.PB13087;F01.PB36890
GO:0043023	ribosomal large subunit binding	Molecular Function	1	1	1	0.080764	F01.PB11856	GO:0030472	mitotic spindle organization in nucleus	Biological Process	3	4	1	0.00587673	F01.PB7744;F01.PB8116;F01.PB3156
GO:0050643	10-deacetylbaccatin III 10-O-acetyltransferase activity	Molecular Function	1	1	1	0.080764	F01.PB31900	GO:0016762	xyloglucan	Molecular Function	11	41	1	0.00601845	F01.PB7502;F01.PB6934;F01.PB5898;F01.PB6295;F01.PB8939;F01.PB6497;F01.PB7078;F01.PB7820;F01.PB8383;F01.PB6850;F01.PB8925
GO:0004735	pyrroline-5-carboxylate reductase activity	Molecular Function	1	1	1	0.080764	F01.PB5850	GO:0006073	cellular glucan metabolic process	Biological Process	11	41	1	0.00627233	F01.PB7502;F01.PB6934;F01.PB5898;F01.PB6295;F01.PB8939;F01.PB6497;F01.PB7078;F01.PB7820;F01.PB8383;F01.PB6850;F01.PB8925
GO:0042936	dipeptide transporter activity	Molecular Function	1	1	1	0.080764	F01.PB21416	GO:0030976	thiamine pyrophosphate binding	Molecular Function	12	47	1	0.00646611	F01.PB20070;F01.PB36097;F01.PB15872;F01.PB24598;F01.PB32600;F01.PB17004;F01.PB21917;F01.PB21993;F01.PB9851;F01.PB32621;F01.PB37260;F01.PB33376
GO:0008395	steroid hydroxylase activity	Molecular Function	1	1	1	0.080764	F01.PB20167	GO:0004144	diacylglycerol O-acyltransferase activity	Molecular Function	6	16	1	0.00708972	F01.PB11593;F01.PB6349;F01.PB25611;F01.PB36430;F01.PB9758;F01.PB7088
GO:0009036	Type II site-specific deoxyribonuclease activity	Molecular Function	1	1	1	0.080764	F01.PB2810	GO:0006520	cellular amino acid metabolic process	Biological Process	11	42	1	0.0076161	F01.PB11438;F01.PB12097;F01.PB10705;F01.PB987;F01.PB6167;F01.PB13037;F01.PB19362;F01.PB11151;F01.PB31273;F01.PB13573;F01.PB9665
GO:0047395	glycerophosphoinositol glycerophosphodiesterase activity	Molecular Function	1	1	1	0.080764	F01.PB4005	GO:0045490	pectin catabolic process	Biological Process	11	42	1	0.0076161	F01.PB13901;F01.PB10269;F01.PB12639;F01.PB37663;F01.PB37823;F01.PB22209;F01.PB14084;F01.PB15339;F01.PB39551;F01.PB19020;F01.PB18904
GO:0015081	sodium ion transmembrane transporter activity	Molecular Function	1	1	1	0.080764	F01.PB9786	GO:0008271	secondary active sulfate transmembrane transporter activity	Molecular Function	8	26	1	0.00762925	F01.PB17214;F01.PB20221;F01.PB14602;F01.PB14269;F01.PB16352;F01.PB15015;F01.PB14234;F01.PB20592
GO:0005537	mannose binding	Molecular Function	1	1	1	0.080764	F01.PB2810	GO:0003993	acid phosphatase activity	Molecular Function	15	66	1	0.00797394	F01.PB15007;F01.PB11145;F01.PB6060;F01.PB17878;F01.PB4127;F01.PB13219;F01.PB34073;F01.PB834;F01.PB1832;F01.PB27826;F01.PB13399;F01.PB14277;F01.PB10141;F01.PB6475;F01.PB26502
GO:0016301	kinase activity	Molecular Function	28	263	1	0.0809626	F01.PB37080;F01.PB30053;F01.PB34006;F01.PB28839;F01.PB7493;F01.PB22658;F01.PB21406;F01.PB26736;F01.PB33229;F01.PB22233;F01.PB18906;F01.PB20282;F01.PB25846;F01.PB25527;F01.PB25717;F01.PB7387;F01.PB26502;F01.PB26111;F01.PB9320;F01.PB25283;F01.PB30099;F01.PB34774;F01.PB15512;F01.PB26175;F01.PB16198;F01.PB30067;F01.PB12299;F01.PB37116	GO:0009744	response to sucrose	Biological Process	26	136	1	0.00800591	F01.PB6615;F01.PB13087;F01.PB9593;F01.PB1331;F01.PB21124;F01.PB38515;F01.PB5550;F01.PB32777;F01.PB36890;F01.PB35489;F01.PB31396;F01.PB13798;F01.PB29384;F01.PB26707;F01.PB8358;F01.PB37518;F01.PB33277;F01.PB862;F01.PB38488;F01.PB1107;F01.PB30046;F01.PB23523;F01.PB9337;F01.PB27468;F01.PB33120;F01.PB1413
GO:0004602	glutathione peroxidase activity	Molecular Function	3	13	1	0.0816487	F01.PB9633;F01.PB2771;F01.PB9015	GO:0005578	proteinaceous extracellular matrix	Cellular Component	3	5	1	0.00841712	F01.PB17176;F01.PB23773;F01.PB28888
GO:0046873	metal ion transmembrane transporter activity	Molecular Function	3	13	1	0.0816487	F01.PB30252;F01.PB14741;F01.PB10777	GO:0009094	L-phenylalanine biosynthetic process	Biological Process	5	12	1	0.00859108	F01.PB31380;F01.PB9604;F01.PB35512;F01.PB30328;F01.PB5125
GO:0003824	catalytic activity	Molecular Function	45	451	1	0.0821904	F01.PB9816;F01.PB20538;F01.PB38724;F01.PB5551;F01.PB38591;F01.PB20406;F01.PB21917;F01.PB26959;F01.PB8295;F01.PB36097;F01.PB6304;F01.PB9348;F01.PB15904;F01.PB36208;F01.PB9616;F01.PB24986;F01.PB37273;F01.PB9466;F01.PB11956;F01.PB555;F01.PB1493;F01.PB13199;F01.PB21528;F01.PB16838;F01.PB17285;F01.PB21993;F01.PB18301;F01.PB20471;F01.PB24528;F01.PB29534;F01.PB38781;F01.PB20983;F01.PB25067;F01.PB13093;F…	GO:0015930	glutamate synthase activity	Molecular Function	4	8	1	0.00875984	F01.PB27993;F01.PB24645;F01.PB34700;F01.PB16647
GO:0003997	acyl-CoA oxidase activity	Molecular Function	4	21	1	0.084118	F01.PB22720;F01.PB16390;F01.PB15427;F01.PB18540	GO:0004506	squalene monooxygenase activity	Molecular Function	4	8	1	0.00875984	F01.PB34516;F01.PB13546;F01.PB16304;F01.PB13885
GO:0016308	1-phosphatidylinositol-4-phosphate 5-kinase activity	Molecular Function	4	21	1	0.084118	F01.PB35972;F01.PB23144;F01.PB29747;F01.PB28148	GO:0031982	vesicle	Cellular Component	2	2	1	0.00988749	F01.PB862;F01.PB1413
GO:0051753	mannan synthase activity	Molecular Function	3	14	1	0.0979163	F01.PB35406;F01.PB35652;F01.PB37319	GO:0005452	inorganic anion exchanger activity	Molecular Function	6	17	1	0.00989115	F01.PB21170;F01.PB28654;F01.PB17903;F01.PB35453;F01.PB38268;F01.PB29199
GO:0010277	chlorophyllide a oxygenase [overall] activity	Molecular Function	3	14	1	0.0979163	F01.PB18376;F01.PB15439;F01.PB12519	GO:0015369	calcium	Molecular Function	7	22	1	0.0101514	F01.PB15626;F01.PB15661;F01.PB22503;F01.PB19466;F01.PB31952;F01.PB10447;F01.PB12534
GO:0004091	carboxylic ester hydrolase activity	Molecular Function	5	31	1	0.100553	F01.PB10398;F01.PB8914;F01.PB13049;F01.PB36077;F01.PB12516	GO:0001666	response to hypoxia	Biological Process	7	22	1	0.0104544	F01.PB15589;F01.PB6263;F01.PB17004;F01.PB11076;F01.PB31649;F01.PB12120;F01.PB25997
GO:0080025	phosphatidylinositol-3,5-bisphosphate binding	Molecular Function	2	7	1	0.104264	F01.PB6948;F01.PB30271	GO:0009809	lignin biosynthetic process	Biological Process	11	44	1	0.0109655	F01.PB14003;F01.PB5979;F01.PB14659;F01.PB7141;F01.PB12640;F01.PB31070;F01.PB9251;F01.PB1995;F01.PB21686;F01.PB13830;F01.PB20423
GO:0005344	oxygen transporter activity	Molecular Function	2	7	1	0.104264	F01.PB30387;F01.PB5325	GO:0008131	primary amine oxidase activity	Molecular Function	9	33	1	0.0111671	F01.PB21930;F01.PB37891;F01.PB38291;F01.PB20230;F01.PB35920;F01.PB28877;F01.PB27223;F01.PB21575;F01.PB19925
GO:0010011	auxin binding	Molecular Function	2	7	1	0.104264	F01.PB16070;F01.PB35944	GO:0015629	actin cytoskeleton	Cellular Component	5	15	1	0.0123938	F01.PB3182;F01.PB33270;F01.PB2321;F01.PB5522;F01.PB1213
GO:0004713	protein tyrosine kinase activity	Molecular Function	14	121	1	0.109612	F01.PB32961;F01.PB22428;F01.PB26375;F01.PB25337;F01.PB37863;F01.PB33449;F01.PB24536;F01.PB17503;F01.PB37138;F01.PB24991;F01.PB13246;F01.PB16036;F01.PB29533;F01.PB27687	GO:0045330	aspartyl esterase activity	Molecular Function	11	45	1	0.0125163	F01.PB12639;F01.PB37663;F01.PB37823;F01.PB22209;F01.PB13901;F01.PB10269;F01.PB39551;F01.PB19020;F01.PB18904;F01.PB14084;F01.PB15339
GO:0005516	calmodulin binding	Molecular Function	15	132	1	0.112435	F01.PB1121;F01.PB20550;F01.PB25123;F01.PB6948;F01.PB24210;F01.PB29489;F01.PB29160;F01.PB23609;F01.PB22441;F01.PB38383;F01.PB30271;F01.PB20608;F01.PB15192;F01.PB19534;F01.PB16490	GO:0047763	caffeate O-methyltransferase activity	Molecular Function	3	5	1	0.0132032	F01.PB1995;F01.PB21686;F01.PB5979
GO:0008878	glucose-1-phosphate adenylyltransferase activity	Molecular Function	3	15	1	0.115364	F01.PB9886;F01.PB19041;F01.PB17273	GO:0004499	N,N-dimethylaniline monooxygenase activity	Molecular Function	3	5	1	0.0132032	F01.PB32048;F01.PB15645;F01.PB9582
GO:0016717	oxidoreductase activity, acting on paired donors, with oxidation of a pair of donors resulting in the reduction of molecular oxygen to two molecules of water	Molecular Function	3	15	1	0.115364	F01.PB13740;F01.PB13556;F01.PB11281	GO:0046423	allene-oxide cyclase activity	Molecular Function	3	5	1	0.0132032	F01.PB430;F01.PB444;F01.PB4919
GO:0016165	linoleate 13S-lipoxygenase activity	Molecular Function	6	42	1	0.119553	F01.PB4916;F01.PB14326;F01.PB17954;F01.PB27492;F01.PB10417;F01.PB25589	GO:0016206	catechol O-methyltransferase activity	Molecular Function	3	5	1	0.0132032	F01.PB5979;F01.PB21686;F01.PB1995
GO:0005507	copper ion binding	Molecular Function	24	231	1	0.121741	F01.PB36931;F01.PB30271;F01.PB20525;F01.PB16353;F01.PB16023;F01.PB3238;F01.PB21575;F01.PB38312;F01.PB18093;F01.PB12918;F01.PB21099;F01.PB6312;F01.PB17322;F01.PB11828;F01.PB8724;F01.PB30928;F01.PB37891;F01.PB6948;F01.PB38691;F01.PB27609;F01.PB417;F01.PB25026;F01.PB19993;F01.PB17110	GO:0019953	sexual reproduction	Biological Process	3	5	1	0.0134094	F01.PB6361;F01.PB6344;F01.PB31181
GO:0030151	molybdenum ion binding	Molecular Function	5	33	1	0.123364	F01.PB30182;F01.PB33737;F01.PB35940;F01.PB23116;F01.PB34884	GO:0010163	high-affinity potassium ion import	Biological Process	3	5	1	0.0134094	F01.PB33764;F01.PB14355;F01.PB34971
GO:0004867	serine-type endopeptidase inhibitor activity	Molecular Function	2	8	1	0.131812	F01.PB30530;F01.PB2049	GO:0015123	acetate transmembrane transporter activity	Molecular Function	2	2	1	0.0135948	F01.PB6743;F01.PB8214
GO:0004789	thiamine-phosphate diphosphorylase activity	Molecular Function	2	8	1	0.131812	F01.PB23712;F01.PB29340	GO:0032441	pheophorbide a oxygenase activity	Molecular Function	2	2	1	0.0135948	F01.PB12519;F01.PB20919
GO:0004506	squalene monooxygenase activity	Molecular Function	2	8	1	0.131812	F01.PB34516;F01.PB13885	GO:0045549	9-cis-epoxycarotenoid dioxygenase activity	Molecular Function	2	2	1	0.0135948	F01.PB33548;F01.PB9606
GO:0004252	serine-type endopeptidase activity	Molecular Function	18	168	1	0.133202	F01.PB35563;F01.PB1187;F01.PB21805;F01.PB19827;F01.PB14571;F01.PB34988;F01.PB17841;F01.PB32530;F01.PB35728;F01.PB36387;F01.PB16528;F01.PB31832;F01.PB20512;F01.PB19929;F01.PB35228;F01.PB26232;F01.PB20533;F01.PB37068	GO:0008809	carnitine racemase activity	Molecular Function	2	2	1	0.0135948	F01.PB2170;F01.PB557
GO:0004144	diacylglycerol O-acyltransferase activity	Molecular Function	3	16	1	0.133872	F01.PB25611;F01.PB36430;F01.PB9758	GO:0009824	AMP dimethylallyltransferase activity	Molecular Function	2	2	1	0.0135948	F01.PB2748;F01.PB7426
GO:0046029	mannitol dehydrogenase activity	Molecular Function	1	2	1	0.155009	F01.PB5233	GO:0008398	sterol 14-demethylase activity	Molecular Function	2	2	1	0.0135948	F01.PB9639;F01.PB1228
GO:0008783	agmatinase activity	Molecular Function	1	2	1	0.155009	F01.PB17251	GO:0047066	phospholipid-hydroperoxide glutathione peroxidase activity	Molecular Function	2	2	1	0.0135948	F01.PB34323;F01.PB9015
GO:0004056	argininosuccinate lyase activity	Molecular Function	1	2	1	0.155009	F01.PB10553	GO:0004165	dodecenoyl-CoA delta-isomerase activity	Molecular Function	2	2	1	0.0135948	F01.PB557;F01.PB2170
GO:0047066	phospholipid-hydroperoxide glutathione peroxidase activity	Molecular Function	1	2	1	0.155009	F01.PB9015	GO:0008429	phosphatidylethanolamine binding	Molecular Function	2	2	1	0.0135948	F01.PB862;F01.PB1413
GO:0042171	lysophosphatidic acid acyltransferase activity	Molecular Function	1	2	1	0.155009	F01.PB16756	GO:0005542	folic acid binding	Molecular Function	2	2	1	0.0135948	F01.PB32504;F01.PB37954
GO:0008482	sulfite oxidase activity	Molecular Function	1	2	1	0.155009	F01.PB30182	GO:0051499	D-aminoacyl-tRNA deacylase activity	Molecular Function	2	2	1	0.0135948	F01.PB38527;F01.PB35559
GO:0005313	L-glutamate transmembrane transporter activity	Molecular Function	1	2	1	0.155009	F01.PB13268	GO:0003868	4-hydroxyphenylpyruvate dioxygenase activity	Molecular Function	2	2	1	0.0135948	F01.PB30446;F01.PB11256
GO:0030604	1-deoxy-D-xylulose-5-phosphate reductoisomerase activity	Molecular Function	1	2	1	0.155009	F01.PB10739	GO:0019740	nitrogen utilization	Biological Process	2	2	1	0.0137457	F01.PB6743;F01.PB8214
GO:0047622	adenosine nucleosidase activity	Molecular Function	1	2	1	0.155009	F01.PB6705	GO:0090344	negative regulation of cell aging	Biological Process	2	2	1	0.0137457	F01.PB1413;F01.PB862
GO:0008455	alpha-1,6-mannosylglycoprotein 2-beta-N-acetylglucosaminyltransferase activity	Molecular Function	1	2	1	0.155009	F01.PB33066	GO:0010647	positive regulation of cell communication	Biological Process	2	2	1	0.0137457	F01.PB2591;F01.PB3427
GO:0032441	pheophorbide a oxygenase activity	Molecular Function	1	2	1	0.155009	F01.PB12519	GO:0035433	acetate transmembrane transport	Biological Process	2	2	1	0.0137457	F01.PB6743;F01.PB8214
GO:0001047	core promoter binding	Molecular Function	1	2	1	0.155009	F01.PB14177	GO:1900424	regulation of defense response to bacterium	Biological Process	2	2	1	0.0137457	F01.PB432;F01.PB19788
GO:0050378	UDP-glucuronate 4-epimerase activity	Molecular Function	1	2	1	0.155009	F01.PB12990	GO:0050203	oxalate-CoA ligase activity	Molecular Function	4	9	1	0.0143245	F01.PB14413;F01.PB32828;F01.PB10955;F01.PB10796
GO:0019205	nucleobase-containing compound kinase activity	Molecular Function	1	2	1	0.155009	F01.PB6355	GO:0002238	response to molecule of fungal origin	Biological Process	4	9	1	0.0146031	F01.PB3538;F01.PB8644;F01.PB2534;F01.PB3063
GO:0045549	9-cis-epoxycarotenoid dioxygenase activity	Molecular Function	1	2	1	0.155009	F01.PB33548	GO:0033611	oxalate catabolic process	Biological Process	4	9	1	0.0146031	F01.PB10955;F01.PB32828;F01.PB14413;F01.PB10796
GO:0005542	folic acid binding	Molecular Function	1	2	1	0.155009	F01.PB32504	GO:0009612	response to mechanical stimulus	Biological Process	4	9	1	0.0146031	F01.PB8116;F01.PB7744;F01.PB8925;F01.PB3156
GO:0045437	uridine nucleosidase activity	Molecular Function	1	2	1	0.155009	F01.PB6705	GO:0009723	response to ethylene	Biological Process	12	52	1	0.0153937	F01.PB9990;F01.PB14252;F01.PB38488;F01.PB38580;F01.PB1801;F01.PB342;F01.PB33948;F01.PB14055;F01.PB4831;F01.PB22584;F01.PB38515;F01.PB1865
GO:0003863	3-methyl-2-oxobutanoate dehydrogenase (2-methylpropanoyl-transferring) activity	Molecular Function	1	2	1	0.155009	F01.PB13395	GO:0009750	response to fructose	Biological Process	20	103	1	0.0156603	F01.PB21124;F01.PB33277;F01.PB37518;F01.PB1331;F01.PB6541;F01.PB8276;F01.PB6767;F01.PB26707;F01.PB10024;F01.PB13087;F01.PB29384;F01.PB35489;F01.PB9337;F01.PB33120;F01.PB27468;F01.PB38515;F01.PB1107;F01.PB38488;F01.PB36890;F01.PB32777
GO:0050616	secologanin synthase activity	Molecular Function	1	2	1	0.155009	F01.PB38723	GO:0008272	sulfate transport	Biological Process	8	29	1	0.0157583	F01.PB15015;F01.PB20592;F01.PB14234;F01.PB14602;F01.PB20221;F01.PB17214;F01.PB16352;F01.PB14269
GO:0047724	inosine nucleosidase activity	Molecular Function	1	2	1	0.155009	F01.PB6705	GO:0016620	oxidoreductase activity, acting on the aldehyde or oxo group of donors, NAD or NADP as acceptor	Molecular Function	9	35	1	0.0165236	F01.PB13341;F01.PB5262;F01.PB11504;F01.PB39183;F01.PB9799;F01.PB11353;F01.PB5703;F01.PB20166;F01.PB31528
GO:0004053	arginase activity	Molecular Function	1	2	1	0.155009	F01.PB17251	GO:0009963	positive regulation of flavonoid biosynthetic process	Biological Process	7	24	1	0.0172196	F01.PB14003;F01.PB1799;F01.PB1769;F01.PB17158;F01.PB33185;F01.PB31900;F01.PB13830
GO:0016768	spermine synthase activity	Molecular Function	1	2	1	0.155009	F01.PB11291	GO:0010583	response to cyclopentenone	Biological Process	7	24	1	0.0172196	F01.PB31174;F01.PB6698;F01.PB4731;F01.PB9951;F01.PB13239;F01.PB5664;F01.PB18170
GO:0004845	uracil phosphoribosyltransferase activity	Molecular Function	1	2	1	0.155009	F01.PB9661	GO:0009536	plastid	Cellular Component	23	146	1	0.0176193	F01.PB6591;F01.PB154;F01.PB21506;F01.PB6495;F01.PB33930;F01.PB2748;F01.PB4271;F01.PB19985;F01.PB14252;F01.PB34350;F01.PB1650;F01.PB6054;F01.PB10474;F01.PB3054;F01.PB33948;F01.PB282;F01.PB1824;F01.PB8392;F01.PB19;F01.PB3711;F01.PB239;F01.PB14055;F01.PB36115
GO:0008508	bile acid	Molecular Function	1	2	1	0.155009	F01.PB7919	GO:0019745	pentacyclic triterpenoid biosynthetic process	Biological Process	5	14	1	0.0177803	F01.PB31948;F01.PB9639;F01.PB3671;F01.PB1228;F01.PB13690
GO:0072585	xanthosine nucleotidase activity	Molecular Function	1	2	1	0.155009	F01.PB6705	GO:0043069	negative regulation of programmed cell death	Biological Process	12	53	1	0.0178352	F01.PB29321;F01.PB22584;F01.PB7744;F01.PB37405;F01.PB13087;F01.PB36890;F01.PB35940;F01.PB3156;F01.PB35489;F01.PB8116;F01.PB22254;F01.PB23116
GO:0003867	4-aminobutyrate transaminase activity	Molecular Function	1	2	1	0.155009	F01.PB32836	GO:0015238	drug transmembrane transporter activity	Molecular Function	16	79	1	0.0188548	F01.PB21466;F01.PB18606;F01.PB13055;F01.PB17849;F01.PB38499;F01.PB20394;F01.PB9419;F01.PB12196;F01.PB32783;F01.PB13182;F01.PB16471;F01.PB11721;F01.PB39013;F01.PB12398;F01.PB9489;F01.PB12062
GO:0004563	beta-N-acetylhexosaminidase activity	Molecular Function	1	2	1	0.155009	F01.PB16170	GO:0008289	lipid binding	Molecular Function	10	42	1	0.0202058	F01.PB4431;F01.PB4867;F01.PB6877;F01.PB99;F01.PB30676;F01.PB495;F01.PB174;F01.PB32142;F01.PB1508;F01.PB30747
GO:0033721	aldehyde dehydrogenase (NADP+) activity	Molecular Function	1	2	1	0.155009	F01.PB10045	GO:0004349	glutamate 5-kinase activity	Molecular Function	7	25	1	0.0209661	F01.PB17947;F01.PB38467;F01.PB13370;F01.PB15437;F01.PB22519;F01.PB23304;F01.PB22035
GO:0008810	cellulase activity	Molecular Function	2	9	1	0.160754	F01.PB14567;F01.PB12568	GO:0004350	glutamate-5-semialdehyde dehydrogenase activity	Molecular Function	7	25	1	0.0209661	F01.PB15437;F01.PB22519;F01.PB23304;F01.PB22035;F01.PB17947;F01.PB38467;F01.PB13370
GO:0003988	acetyl-CoA C-acyltransferase activity	Molecular Function	2	9	1	0.160754	F01.PB31396;F01.PB8486	GO:0006855	drug transmembrane transport	Biological Process	16	80	1	0.0220989	F01.PB9419;F01.PB12196;F01.PB20394;F01.PB38499;F01.PB13055;F01.PB17849;F01.PB18606;F01.PB21466;F01.PB9489;F01.PB12062;F01.PB12398;F01.PB39013;F01.PB11721;F01.PB16471;F01.PB13182;F01.PB32783
GO:0010328	auxin influx transmembrane transporter activity	Molecular Function	2	9	1	0.160754	F01.PB16070;F01.PB35944	GO:0043269	regulation of ion transport	Biological Process	4	10	1	0.0221094	F01.PB36890;F01.PB13087;F01.PB11465;F01.PB35489
GO:0016984	ribulose-bisphosphate carboxylase activity	Molecular Function	8	66	1	0.161311	F01.PB32232;F01.PB1070;F01.PB3148;F01.PB32173;F01.PB30795;F01.PB3262;F01.PB169;F01.PB34287	GO:0080092	regulation of pollen tube growth	Biological Process	4	10	1	0.0221094	F01.PB20161;F01.PB11135;F01.PB19422;F01.PB14636
GO:0000155	phosphorelay sensor kinase activity	Molecular Function	12	108	1	0.161526	F01.PB22701;F01.PB10549;F01.PB36288;F01.PB22405;F01.PB27984;F01.PB29890;F01.PB25235;F01.PB34855;F01.PB23761;F01.PB35023;F01.PB24059;F01.PB30072	GO:0009862	systemic acquired resistance, salicylic acid mediated signaling pathway	Biological Process	19	100	1	0.0225028	F01.PB29321;F01.PB36890;F01.PB6263;F01.PB35940;F01.PB35489;F01.PB13798;F01.PB38312;F01.PB23116;F01.PB15589;F01.PB12599;F01.PB12120;F01.PB31649;F01.PB7744;F01.PB13087;F01.PB3156;F01.PB8724;F01.PB8116;F01.PB22254;F01.PB11465
GO:0003774	motor activity	Molecular Function	4	27	1	0.169727	F01.PB30020;F01.PB38304;F01.PB35621;F01.PB23867	GO:0016747	transferase activity, transferring acyl groups other than amino-acyl groups	Molecular Function	11	49	1	0.0233161	F01.PB15643;F01.PB10018;F01.PB10133;F01.PB10165;F01.PB4515;F01.PB16063;F01.PB18636;F01.PB33654;F01.PB13365;F01.PB11843;F01.PB12136
GO:0051539	4 iron, 4 sulfur cluster binding	Molecular Function	11	100	1	0.182916	F01.PB22498;F01.PB13093;F01.PB20406;F01.PB23998;F01.PB38724;F01.PB35647;F01.PB21146;F01.PB17285;F01.PB25143;F01.PB27609;F01.PB23530	GO:0009688	abscisic acid biosynthetic process	Biological Process	6	20	1	0.0234049	F01.PB21484;F01.PB22176;F01.PB22764;F01.PB33548;F01.PB17916;F01.PB29321
GO:0031072	heat shock protein binding	Molecular Function	9	79	1	0.185975	F01.PB596;F01.PB535;F01.PB9638;F01.PB396;F01.PB1012;F01.PB35727;F01.PB34019;F01.PB39237;F01.PB7544	GO:0016829	lyase activity	Molecular Function	14	68	1	0.0235856	F01.PB4938;F01.PB21024;F01.PB20308;F01.PB12216;F01.PB9351;F01.PB32701;F01.PB6167;F01.PB33713;F01.PB13814;F01.PB14229;F01.PB26846;F01.PB9533;F01.PB441;F01.PB34350
GO:0004664	prephenate dehydratase activity	Molecular Function	2	10	1	0.190686	F01.PB6433;F01.PB9604	GO:0004042	acetyl-CoA	Molecular Function	3	6	1	0.0241289	F01.PB17655;F01.PB18593;F01.PB14154
GO:0003842	1-pyrroline-5-carboxylate dehydrogenase activity	Molecular Function	2	10	1	0.190686	F01.PB33234;F01.PB33966	GO:0045551	cinnamyl-alcohol dehydrogenase activity	Molecular Function	3	6	1	0.0241289	F01.PB14659;F01.PB20423;F01.PB9251
GO:0016597	amino acid binding	Molecular Function	8	70	1	0.20205	F01.PB33185;F01.PB13029;F01.PB6433;F01.PB1107;F01.PB22213;F01.PB22104;F01.PB18498;F01.PB9604	GO:0016639	oxidoreductase activity, acting on the CH-NH2 group of donors, NAD or NADP as acceptor	Molecular Function	3	6	1	0.0241289	F01.PB10705;F01.PB9665;F01.PB31273
GO:0005351	sugar	Molecular Function	4	29	1	0.203203	F01.PB14092;F01.PB19862;F01.PB14143;F01.PB17670	GO:0004715	non-membrane spanning protein tyrosine kinase activity	Molecular Function	3	6	1	0.0241289	F01.PB25238;F01.PB19693;F01.PB11285
GO:0008762	UDP-N-acetylmuramate dehydrogenase activity	Molecular Function	5	39	1	0.203811	F01.PB832;F01.PB11231;F01.PB16444;F01.PB9404;F01.PB35529	GO:0009044	xylan 1,4-beta-xylosidase activity	Molecular Function	3	6	1	0.0241289	F01.PB17176;F01.PB28888;F01.PB23773
GO:0004568	chitinase activity	Molecular Function	4	30	1	0.220617	F01.PB5743;F01.PB8402;F01.PB11219;F01.PB6235	GO:0052747	sinapyl alcohol dehydrogenase activity	Molecular Function	3	6	1	0.0241289	F01.PB9251;F01.PB20423;F01.PB14659
GO:0004066	asparagine synthase (glutamine-hydrolyzing) activity	Molecular Function	2	11	1	0.22126	F01.PB20562;F01.PB20534	GO:0010033	response to organic substance	Biological Process	3	6	1	0.0244931	F01.PB7357;F01.PB33620;F01.PB13005
GO:0052656	L-isoleucine transaminase activity	Molecular Function	1	3	1	0.22326	F01.PB19931	GO:0045493	xylan catabolic process	Biological Process	3	6	1	0.0244931	F01.PB28888;F01.PB23773;F01.PB17176
GO:0035198	miRNA binding	Molecular Function	1	3	1	0.22326	F01.PB14761	GO:0031012	extracellular matrix	Cellular Component	3	7	1	0.0252914	F01.PB12677;F01.PB758;F01.PB8723
GO:0052655	L-valine transaminase activity	Molecular Function	1	3	1	0.22326	F01.PB19931	GO:0009231	riboflavin biosynthetic process	Biological Process	7	26	1	0.0265915	F01.PB17589;F01.PB20489;F01.PB13023;F01.PB36816;F01.PB37636;F01.PB2234;F01.PB31709
GO:0015217	ADP transmembrane transporter activity	Molecular Function	1	3	1	0.22326	F01.PB12129	GO:0015297	antiporter activity	Molecular Function	17	89	1	0.0271012	F01.PB11721;F01.PB39013;F01.PB12062;F01.PB9489;F01.PB12398;F01.PB6591;F01.PB32783;F01.PB13182;F01.PB16471;F01.PB38499;F01.PB17849;F01.PB13055;F01.PB12196;F01.PB9419;F01.PB20394;F01.PB21466;F01.PB18606
GO:0051213	dioxygenase activity	Molecular Function	1	3	1	0.22326	F01.PB5630	GO:0050832	defense response to fungus	Biological Process	25	144	1	0.0286181	F01.PB35940;F01.PB19127;F01.PB29321;F01.PB23490;F01.PB23116;F01.PB7632;F01.PB16398;F01.PB1732;F01.PB37405;F01.PB11917;F01.PB15072;F01.PB9173;F01.PB10955;F01.PB4153;F01.PB32828;F01.PB995;F01.PB14413;F01.PB36890;F01.PB10796;F01.PB13798;F01.PB35489;F01.PB3150;F01.PB13087;F01.PB12599;F01.PB22254
GO:0016832	aldehyde-lyase activity	Molecular Function	1	3	1	0.22326	F01.PB33025	GO:0050660	flavin adenine dinucleotide binding	Molecular Function	38	239	1	0.029313	F01.PB832;F01.PB9582;F01.PB26926;F01.PB15645;F01.PB13546;F01.PB35443;F01.PB13887;F01.PB34884;F01.PB32356;F01.PB12969;F01.PB13008;F01.PB16233;F01.PB37023;F01.PB23317;F01.PB11205;F01.PB33713;F01.PB16304;F01.PB35577;F01.PB33737;F01.PB37870;F01.PB32048;F01.PB18364;F01.PB10396;F01.PB19993;F01.PB10578;F01.PB38873;F01.PB33392;F01.PB18933;F01.PB20765;F01.PB20892;F01.PB32447;F01.PB21212;F01.PB11503;F01.PB…
GO:0003985	acetyl-CoA C-acetyltransferase activity	Molecular Function	1	3	1	0.22326	F01.PB13690	GO:0030968	endoplasmic reticulum unfolded protein response	Biological Process	12	57	1	0.0305617	F01.PB22254;F01.PB11727;F01.PB8116;F01.PB35489;F01.PB23116;F01.PB7744;F01.PB37405;F01.PB29321;F01.PB35940;F01.PB3156;F01.PB36890;F01.PB13087
GO:0047216	inositol 3-alpha-galactosyltransferase activity	Molecular Function	1	3	1	0.22326	F01.PB7198	GO:0005544	calcium-dependent phospholipid binding	Molecular Function	5	16	1	0.0311425	F01.PB7767;F01.PB13844;F01.PB1494;F01.PB6312;F01.PB13920
GO:0009927	histidine phosphotransfer kinase activity	Molecular Function	1	3	1	0.22326	F01.PB605	GO:0030042	actin filament depolymerization	Biological Process	5	16	1	0.0318116	F01.PB2321;F01.PB3182;F01.PB33270;F01.PB5522;F01.PB1213
GO:0005221	intracellular cyclic nucleotide activated cation channel activity	Molecular Function	1	3	1	0.22326	F01.PB29489	GO:0009620	response to fungus	Biological Process	5	16	1	0.0318116	F01.PB3156;F01.PB1801;F01.PB8116;F01.PB2212;F01.PB7744
GO:0016298	lipase activity	Molecular Function	1	3	1	0.22326	F01.PB36077	GO:0009816	defense response to bacterium, incompatible interaction	Biological Process	5	16	1	0.0318116	F01.PB19127;F01.PB15072;F01.PB20919;F01.PB16398;F01.PB12519
GO:0019156	isoamylase activity	Molecular Function	1	3	1	0.22326	F01.PB38093	GO:0009753	response to jasmonic acid	Biological Process	5	16	1	0.0318116	F01.PB15072;F01.PB1801;F01.PB9990;F01.PB2212;F01.PB21416
GO:0008422	beta-glucosidase activity	Molecular Function	1	3	1	0.22326	F01.PB12741	GO:0044262	cellular carbohydrate metabolic process	Biological Process	11	51	1	0.0318441	F01.PB12581;F01.PB13612;F01.PB13484;F01.PB7542;F01.PB9215;F01.PB33620;F01.PB38186;F01.PB21024;F01.PB26846;F01.PB14229;F01.PB30815
GO:0004623	phospholipase A2 activity	Molecular Function	1	3	1	0.22326	F01.PB16756	GO:0006629	lipid metabolic process	Biological Process	29	174	1	0.0321513	F01.PB36687;F01.PB7251;F01.PB12986;F01.PB20693;F01.PB8964;F01.PB8817;F01.PB10823;F01.PB11241;F01.PB7383;F01.PB26648;F01.PB21514;F01.PB18349;F01.PB12364;F01.PB29081;F01.PB25561;F01.PB19561;F01.PB1129;F01.PB14731;F01.PB9793;F01.PB21524;F01.PB11915;F01.PB33976;F01.PB15956;F01.PB33859;F01.PB10142;F01.PB31770;F01.PB33190;F01.PB10334;F01.PB10433
GO:0008186	RNA-dependent ATPase activity	Molecular Function	1	3	1	0.22326	F01.PB18378	GO:0006839	mitochondrial transport	Biological Process	7	27	1	0.0323724	F01.PB13665;F01.PB7637;F01.PB12800;F01.PB9504;F01.PB34405;F01.PB7648;F01.PB31223
GO:0008898	S-adenosylmethionine-homocysteine S-methyltransferase activity	Molecular Function	1	3	1	0.22326	F01.PB6792	GO:0004806	triglyceride lipase activity	Molecular Function	9	39	1	0.0324761	F01.PB11915;F01.PB29081;F01.PB11241;F01.PB21514;F01.PB21757;F01.PB12364;F01.PB36687;F01.PB12986;F01.PB20693
GO:0008506	sucrose	Molecular Function	1	3	1	0.22326	F01.PB14288	GO:0008643	carbohydrate transport	Biological Process	10	45	1	0.0328783	F01.PB19533;F01.PB2019;F01.PB7837;F01.PB31342;F01.PB19934;F01.PB7420;F01.PB12126;F01.PB1905;F01.PB20931;F01.PB13599
GO:0004765	shikimate kinase activity	Molecular Function	1	3	1	0.22326	F01.PB10047	GO:0016023	cytoplasmic membrane-bounded vesicle	Cellular Component	4	13	1	0.033501	F01.PB107;F01.PB3103;F01.PB651;F01.PB30183
GO:0052654	L-leucine transaminase activity	Molecular Function	1	3	1	0.22326	F01.PB19931	GO:0005737	cytoplasm	Cellular Component	99	834	1	0.0338145	F01.PB11438;F01.PB19559;F01.PB18170;F01.PB5787;F01.PB11270;F01.PB18593;F01.PB2300;F01.PB13829;F01.PB3890;F01.PB8350;F01.PB8893;F01.PB3932;F01.PB290;F01.PB31537;F01.PB32787;F01.PB9015;F01.PB6553;F01.PB19419;F01.PB14772;F01.PB4293;F01.PB33138;F01.PB31934;F01.PB15695;F01.PB5584;F01.PB38748;F01.PB15119;F01.PB21828;F01.PB15437;F01.PB17954;F01.PB16360;F01.PB19249;F01.PB4551;F01.PB13977;F01.PB8677;F01.P…
GO:0052692	raffinose alpha-galactosidase activity	Molecular Function	1	3	1	0.22326	F01.PB32627	GO:0030076	light-harvesting complex	Cellular Component	5	19	1	0.034383	F01.PB5762;F01.PB13927;F01.PB6238;F01.PB6118;F01.PB8278
GO:0004097	catechol oxidase activity	Molecular Function	1	3	1	0.22326	F01.PB22139	GO:0046872	metal ion binding	Molecular Function	163	1223	1	0.0358145	F01.PB33548;F01.PB13977;F01.PB14215;F01.PB9157;F01.PB6153;F01.PB6051;F01.PB6781;F01.PB12539;F01.PB3613;F01.PB6254;F01.PB33827;F01.PB34029;F01.PB12704;F01.PB9166;F01.PB7224;F01.PB7793;F01.PB7183;F01.PB31412;F01.PB13927;F01.PB22139;F01.PB4986;F01.PB5730;F01.PB10008;F01.PB20137;F01.PB21137;F01.PB11902;F01.PB2802;F01.PB38821;F01.PB34389;F01.PB36407;F01.PB19725;F01.PB11256;F01.PB13945;F01.PB14277;F01.…
GO:0015204	urea transmembrane transporter activity	Molecular Function	1	3	1	0.22326	F01.PB14846	GO:0007169	transmembrane receptor protein tyrosine kinase signaling pathway	Biological Process	13	65	1	0.0367287	F01.PB27564;F01.PB32945;F01.PB36877;F01.PB18658;F01.PB26311;F01.PB30128;F01.PB23226;F01.PB24288;F01.PB27505;F01.PB30034;F01.PB28731;F01.PB22162;F01.PB29270
GO:0004702	receptor signaling protein serine/threonine kinase activity	Molecular Function	1	3	1	0.22326	F01.PB29533	GO:0052656	L-isoleucine transaminase activity	Molecular Function	2	3	1	0.0376158	F01.PB8066;F01.PB19931
GO:0015250	water channel activity	Molecular Function	1	3	1	0.22326	F01.PB6049	GO:0052655	L-valine transaminase activity	Molecular Function	2	3	1	0.0376158	F01.PB8066;F01.PB19931
GO:0003992	N2-acetyl-L-ornithine	Molecular Function	1	3	1	0.22326	F01.PB37630	GO:0030751	licodione 2'-O-methyltransferase activity	Molecular Function	2	3	1	0.0376158	F01.PB9478;F01.PB12663
GO:0050661	NADP binding	Molecular Function	12	117	1	0.23505	F01.PB10806;F01.PB16076;F01.PB10889;F01.PB14076;F01.PB14033;F01.PB17588;F01.PB19993;F01.PB9127;F01.PB14251;F01.PB36822;F01.PB28836;F01.PB38026	GO:0033802	isoliquiritigenin 2'-O-methyltransferase activity	Molecular Function	2	3	1	0.0376158	F01.PB9478;F01.PB12663
GO:0009055	electron carrier activity	Molecular Function	38	416	1	0.235347	F01.PB417;F01.PB12772;F01.PB498;F01.PB8576;F01.PB13509;F01.PB12908;F01.PB9865;F01.PB19883;F01.PB38723;F01.PB30718;F01.PB31847;F01.PB11795;F01.PB34884;F01.PB10143;F01.PB3056;F01.PB30182;F01.PB4682;F01.PB3238;F01.PB33737;F01.PB8498;F01.PB3317;F01.PB35679;F01.PB3602;F01.PB31835;F01.PB9533;F01.PB23998;F01.PB35529;F01.PB3271;F01.PB12869;F01.PB10757;F01.PB20167;F01.PB32090;F01.PB12985;F01.PB23530;F01.P…	GO:0052654	L-leucine transaminase activity	Molecular Function	2	3	1	0.0376158	F01.PB19931;F01.PB8066
GO:0016798	hydrolase activity, acting on glycosyl bonds	Molecular Function	3	21	1	0.238048	F01.PB10910;F01.PB14443;F01.PB23284	GO:0047077	Photinus-luciferin 4-monooxygenase (ATP-hydrolyzing) activity	Molecular Function	2	3	1	0.0376158	F01.PB12780;F01.PB12255
GO:0019825	oxygen binding	Molecular Function	4	31	1	0.238404	F01.PB20167;F01.PB5325;F01.PB30387;F01.PB35679	GO:0090447	glycerol-3-phosphate 2-O-acyltransferase activity	Molecular Function	2	3	1	0.0376158	F01.PB18998;F01.PB3772
GO:0005047	signal recognition particle binding	Molecular Function	2	12	1	0.252176	F01.PB20680;F01.PB14125	GO:0047325	inositol tetrakisphosphate 1-kinase activity	Molecular Function	2	3	1	0.0376158	F01.PB2460;F01.PB8907
GO:0003854	3-beta-hydroxy-delta5-steroid dehydrogenase activity	Molecular Function	2	12	1	0.252176	F01.PB32634;F01.PB14001	GO:0008898	S-adenosylmethionine-homocysteine S-methyltransferase activity	Molecular Function	2	3	1	0.0376158	F01.PB6792;F01.PB9004
GO:0008061	chitin binding	Molecular Function	3	22	1	0.260391	F01.PB6235;F01.PB11219;F01.PB15264	GO:0015250	water channel activity	Molecular Function	2	3	1	0.0376158	F01.PB5374;F01.PB30917
GO:0016791	phosphatase activity	Molecular Function	3	22	1	0.260391	F01.PB5733;F01.PB11149;F01.PB2351	GO:0004067	asparaginase activity	Molecular Function	2	3	1	0.0376158	F01.PB8031;F01.PB11518
GO:0016491	oxidoreductase activity	Molecular Function	44	493	1	0.264412	F01.PB10298;F01.PB15980;F01.PB23998;F01.PB11311;F01.PB11995;F01.PB9981;F01.PB10052;F01.PB8125;F01.PB5907;F01.PB31616;F01.PB422;F01.PB1346;F01.PB5955;F01.PB16023;F01.PB13892;F01.PB20525;F01.PB32326;F01.PB8331;F01.PB7276;F01.PB23530;F01.PB9598;F01.PB4466;F01.PB6400;F01.PB24830;F01.PB12058;F01.PB37168;F01.PB11891;F01.PB36848;F01.PB8573;F01.PB8152;F01.PB2993;F01.PB31519;F01.PB10405;F01.PB9830;F01.PB3…	GO:0052725	inositol-1,3,4-trisphosphate 6-kinase activity	Molecular Function	2	3	1	0.0376158	F01.PB8907;F01.PB2460
GO:0030246	carbohydrate binding	Molecular Function	18	189	1	0.266625	F01.PB24160;F01.PB31812;F01.PB16470;F01.PB24529;F01.PB17495;F01.PB555;F01.PB801;F01.PB24068;F01.PB24080;F01.PB25632;F01.PB30025;F01.PB3975;F01.PB15970;F01.PB35415;F01.PB14567;F01.PB8295;F01.PB9927;F01.PB13626	GO:0004109	coproporphyrinogen oxidase activity	Molecular Function	2	3	1	0.0376158	F01.PB31782;F01.PB16613
GO:0004707	MAP kinase activity	Molecular Function	4	33	1	0.274873	F01.PB16140;F01.PB33449;F01.PB27420;F01.PB1938	GO:0052726	inositol-1,3,4-trisphosphate 5-kinase activity	Molecular Function	2	3	1	0.0376158	F01.PB2460;F01.PB8907
GO:0030942	endoplasmic reticulum signal peptide binding	Molecular Function	2	13	1	0.283181	F01.PB20680;F01.PB14125	GO:0047216	inositol 3-alpha-galactosyltransferase activity	Molecular Function	2	3	1	0.0376158	F01.PB5628;F01.PB7198
GO:0051879	Hsp90 protein binding	Molecular Function	2	13	1	0.283181	F01.PB32918;F01.PB22297	GO:0004587	ornithine-oxo-acid transaminase activity	Molecular Function	2	3	1	0.0376158	F01.PB13726;F01.PB21160
GO:0030570	pectate lyase activity	Molecular Function	1	4	1	0.286001	F01.PB12116	GO:0006085	acetyl-CoA biosynthetic process	Biological Process	2	3	1	0.0380157	F01.PB31948;F01.PB21124
GO:0005337	nucleoside transmembrane transporter activity	Molecular Function	1	4	1	0.286001	F01.PB17670	GO:0071435	potassium ion export	Biological Process	2	3	1	0.0380157	F01.PB6312;F01.PB1494
GO:0004657	proline dehydrogenase activity	Molecular Function	1	4	1	0.286001	F01.PB12283	GO:0009878	nodule morphogenesis	Biological Process	2	3	1	0.0380157	F01.PB10008;F01.PB988
GO:0008569	minus-end-directed microtubule motor activity	Molecular Function	1	4	1	0.286001	F01.PB16029	GO:0009081	branched-chain amino acid metabolic process	Biological Process	2	3	1	0.0380157	F01.PB8066;F01.PB19931
GO:0047652	allantoate deiminase activity	Molecular Function	1	4	1	0.286001	F01.PB18231	GO:0010378	temperature compensation of the circadian clock	Biological Process	2	3	1	0.0380157	F01.PB29784;F01.PB22808
GO:0043754	dihydrolipoyllysine-residue (2-methylpropanoyl)transferase activity	Molecular Function	1	4	1	0.286001	F01.PB31928	GO:1901575	organic substance catabolic process	Biological Process	2	3	1	0.0380157	F01.PB7357;F01.PB16771
GO:0047412	N-(long-chain-acyl)ethanolamine deacylase activity	Molecular Function	1	4	1	0.286001	F01.PB17780	GO:0004034	aldose 1-epimerase activity	Molecular Function	3	7	1	0.038608	F01.PB13626;F01.PB12053;F01.PB7158
GO:0015189	L-lysine transmembrane transporter activity	Molecular Function	1	4	1	0.286001	F01.PB13268	GO:0008756	o-succinylbenzoate-CoA ligase activity	Molecular Function	3	7	1	0.038608	F01.PB14413;F01.PB10955;F01.PB10796
GO:0004180	carboxypeptidase activity	Molecular Function	1	4	1	0.286001	F01.PB13119	GO:0035435	phosphate ion transmembrane transport	Biological Process	3	7	1	0.039171	F01.PB17255;F01.PB12096;F01.PB11031
GO:0000774	adenyl-nucleotide exchange factor activity	Molecular Function	1	4	1	0.286001	F01.PB30928	GO:0052544	defense response by callose deposition in cell wall	Biological Process	3	7	1	0.039171	F01.PB15072;F01.PB19127;F01.PB16398
GO:0015181	arginine transmembrane transporter activity	Molecular Function	1	4	1	0.286001	F01.PB13268	GO:0009768	photosynthesis, light harvesting in photosystem I	Biological Process	3	7	1	0.039171	F01.PB23;F01.PB2526;F01.PB8278
GO:0008240	tripeptidyl-peptidase activity	Molecular Function	1	4	1	0.286001	F01.PB35228	GO:0019752	carboxylic acid metabolic process	Biological Process	3	7	1	0.039171	F01.PB33129;F01.PB17820;F01.PB33899
GO:0004351	glutamate decarboxylase activity	Molecular Function	1	4	1	0.286001	F01.PB10668	GO:0009636	response to toxic substance	Biological Process	3	7	1	0.039171	F01.PB35559;F01.PB38527;F01.PB23153
GO:0016847	1-aminocyclopropane-1-carboxylate synthase activity	Molecular Function	1	4	1	0.286001	F01.PB9094	GO:0009628	response to abiotic stimulus	Biological Process	5	17	1	0.0408346	F01.PB1561;F01.PB21501;F01.PB11837;F01.PB15776;F01.PB13005
GO:0008519	ammonium transmembrane transporter activity	Molecular Function	1	4	1	0.286001	F01.PB12268	GO:0051707	response to other organism	Biological Process	4	12	1	0.0430695	F01.PB10417;F01.PB26648;F01.PB6431;F01.PB15956
GO:0042409	caffeoyl-CoA O-methyltransferase activity	Molecular Function	1	4	1	0.286001	F01.PB34085	GO:0004345	glucose-6-phosphate dehydrogenase activity	Molecular Function	6	23	1	0.0439558	F01.PB21907;F01.PB14340;F01.PB13815;F01.PB20639;F01.PB11186;F01.PB21944
GO:0018580	nitronate monooxygenase activity	Molecular Function	1	4	1	0.286001	F01.PB5736	GO:0006006	glucose metabolic process	Biological Process	6	23	1	0.0449844	F01.PB39183;F01.PB21614;F01.PB16076;F01.PB7357;F01.PB5703;F01.PB17588
GO:0043565	sequence-specific DNA binding	Molecular Function	27	299	1	0.300063	F01.PB6520;F01.PB15265;F01.PB9472;F01.PB13066;F01.PB30567;F01.PB17105;F01.PB13692;F01.PB37068;F01.PB11609;F01.PB32381;F01.PB12615;F01.PB22962;F01.PB31453;F01.PB33373;F01.PB12867;F01.PB2377;F01.PB20117;F01.PB17907;F01.PB35460;F01.PB14359;F01.PB21818;F01.PB14328;F01.PB24042;F01.PB6746;F01.PB14301;F01.PB11402;F01.PB11251	GO:0005982	starch metabolic process	Biological Process	6	23	1	0.0449844	F01.PB18535;F01.PB28731;F01.PB18480;F01.PB29784;F01.PB22162;F01.PB22808
GO:0015386	potassium	Molecular Function	3	24	1	0.305733	F01.PB33215;F01.PB38155;F01.PB26140	GO:0006730	one-carbon metabolic process	Biological Process	11	54	1	0.0463335	F01.PB13977;F01.PB13884;F01.PB13746;F01.PB13243;F01.PB12940;F01.PB31070;F01.PB32701;F01.PB7141;F01.PB21705;F01.PB5902;F01.PB12617
GO:0008324	cation transmembrane transporter activity	Molecular Function	3	24	1	0.305733	F01.PB33345;F01.PB34655;F01.PB16854	GO:0006468	protein phosphorylation	Biological Process	204	1560	1	0.0475601	F01.PB37931;F01.PB22046;F01.PB20962;F01.PB15264;F01.PB21090;F01.PB17113;F01.PB22402;F01.PB24532;F01.PB19880;F01.PB14888;F01.PB14243;F01.PB1801;F01.PB20383;F01.PB27408;F01.PB21817;F01.PB22873;F01.PB27446;F01.PB29585;F01.PB15057;F01.PB15062;F01.PB15224;F01.PB22074;F01.PB26783;F01.PB14859;F01.PB26467;F01.PB21411;F01.PB33489;F01.PB36110;F01.PB35438;F01.PB27544;F01.PB37001;F01.PB25238;F01.PB26311;F01.…
GO:0004518	nuclease activity	Molecular Function	3	25	1	0.328547	F01.PB8334;F01.PB8071;F01.PB10105	GO:0030003	cellular cation homeostasis	Biological Process	9	42	1	0.0513472	F01.PB6541;F01.PB2983;F01.PB5476;F01.PB6312;F01.PB21444;F01.PB1494;F01.PB2526;F01.PB10417;F01.PB23
GO:0043531	ADP binding	Molecular Function	25	281	1	0.336161	F01.PB28968;F01.PB24301;F01.PB28563;F01.PB18721;F01.PB25081;F01.PB34836;F01.PB18267;F01.PB23916;F01.PB27005;F01.PB35935;F01.PB24702;F01.PB27010;F01.PB32099;F01.PB25092;F01.PB38262;F01.PB22945;F01.PB35141;F01.PB12445;F01.PB36389;F01.PB35368;F01.PB37372;F01.PB36409;F01.PB17871;F01.PB29276;F01.PB16623	GO:0016208	AMP binding	Molecular Function	6	24	1	0.0530278	F01.PB10796;F01.PB14459;F01.PB32828;F01.PB14413;F01.PB14867;F01.PB10955
GO:0046423	allene-oxide cyclase activity	Molecular Function	1	5	1	0.343678	F01.PB4919	GO:0004674	protein serine/threonine kinase activity	Molecular Function	172	1314	1	0.0541937	F01.PB37405;F01.PB15287;F01.PB22852;F01.PB19693;F01.PB15188;F01.PB33238;F01.PB13492;F01.PB24805;F01.PB23523;F01.PB22162;F01.PB32031;F01.PB22337;F01.PB16404;F01.PB16148;F01.PB35450;F01.PB5648;F01.PB29981;F01.PB30128;F01.PB22416;F01.PB28731;F01.PB28360;F01.PB16604;F01.PB32961;F01.PB5877;F01.PB19087;F01.PB22584;F01.PB38474;F01.PB22431;F01.PB18156;F01.PB15054;F01.PB35803;F01.PB12762;F01.PB9274;F01.PB…
GO:0003855	3-dehydroquinate dehydratase activity	Molecular Function	1	5	1	0.343678	F01.PB9123	GO:0006561	proline biosynthetic process	Biological Process	7	30	1	0.0545188	F01.PB17947;F01.PB38467;F01.PB13370;F01.PB15437;F01.PB22519;F01.PB23304;F01.PB22035
GO:0008883	glutamyl-tRNA reductase activity	Molecular Function	1	5	1	0.343678	F01.PB9127	GO:0004602	glutathione peroxidase activity	Molecular Function	4	13	1	0.0556359	F01.PB9633;F01.PB2771;F01.PB9015;F01.PB34323
GO:0004392	heme oxygenase (decyclizing) activity	Molecular Function	1	5	1	0.343678	F01.PB11170	GO:0042973	glucan endo-1,3-beta-D-glucosidase activity	Molecular Function	3	8	1	0.0565169	F01.PB11455;F01.PB8368;F01.PB5770
GO:0004764	shikimate 3-dehydrogenase (NADP+) activity	Molecular Function	1	5	1	0.343678	F01.PB9123	GO:0016765	transferase activity, transferring alkyl or aryl (other than methyl) groups	Molecular Function	3	8	1	0.0565169	F01.PB10144;F01.PB10921;F01.PB13329
GO:0004634	phosphopyruvate hydratase activity	Molecular Function	1	5	1	0.343678	F01.PB8486	GO:0009045	xylose isomerase activity	Molecular Function	3	8	1	0.0565169	F01.PB21137;F01.PB32420;F01.PB9166
GO:0047763	caffeate O-methyltransferase activity	Molecular Function	1	5	1	0.343678	F01.PB21686	GO:0005249	voltage-gated potassium channel activity	Molecular Function	3	8	1	0.0565169	F01.PB36435;F01.PB17843;F01.PB19443
GO:0009672	auxin	Molecular Function	1	5	1	0.343678	F01.PB13702	GO:0019432	triglyceride biosynthetic process	Biological Process	3	8	1	0.0573126	F01.PB25611;F01.PB36430;F01.PB6349
GO:0003938	IMP dehydrogenase activity	Molecular Function	1	5	1	0.343678	F01.PB5736	GO:0043407	negative regulation of MAP kinase activity	Biological Process	3	8	1	0.0573126	F01.PB9643;F01.PB19788;F01.PB432
GO:0047760	butyrate-CoA ligase activity	Molecular Function	1	5	1	0.343678	F01.PB9106	GO:0009851	auxin biosynthetic process	Biological Process	3	8	1	0.0573126	F01.PB12906;F01.PB38291;F01.PB11075
GO:0016206	catechol O-methyltransferase activity	Molecular Function	1	5	1	0.343678	F01.PB21686	GO:0048544	recognition of pollen	Biological Process	9	43	1	0.0584573	F01.PB34545;F01.PB19087;F01.PB18271;F01.PB32577;F01.PB16951;F01.PB24710;F01.PB20691;F01.PB18150;F01.PB21896
GO:0005347	ATP transmembrane transporter activity	Molecular Function	1	5	1	0.343678	F01.PB12129	GO:0016597	amino acid binding	Molecular Function	13	70	1	0.059462	F01.PB21190;F01.PB33185;F01.PB1107;F01.PB14289;F01.PB39523;F01.PB18498;F01.PB9604;F01.PB15219;F01.PB18991;F01.PB35512;F01.PB14888;F01.PB36852;F01.PB17730
GO:0004555	alpha,alpha-trehalase activity	Molecular Function	1	5	1	0.343678	F01.PB33585	GO:0003756	protein disulfide isomerase activity	Molecular Function	5	19	1	0.0618492	F01.PB5318;F01.PB18364;F01.PB10396;F01.PB5407;F01.PB37023
GO:0003724	RNA helicase activity	Molecular Function	2	15	1	0.344627	F01.PB18378;F01.PB32849	GO:0009873	ethylene-activated signaling pathway	Biological Process	10	50	1	0.0621528	F01.PB9811;F01.PB7744;F01.PB27984;F01.PB29321;F01.PB19345;F01.PB28738;F01.PB3156;F01.PB8116;F01.PB28674;F01.PB5717
GO:0043169	cation binding	Molecular Function	7	71	1	0.349076	F01.PB27147;F01.PB21794;F01.PB24160;F01.PB38093;F01.PB24080;F01.PB24068;F01.PB21731	GO:0005945	6-phosphofructokinase complex	Cellular Component	6	29	1	0.0621762	F01.PB36002;F01.PB4788;F01.PB15979;F01.PB12066;F01.PB35873;F01.PB4698
GO:0005216	ion channel activity	Molecular Function	3	26	1	0.351343	F01.PB23903;F01.PB38932;F01.PB36835	GO:0010466	negative regulation of peptidase activity	Biological Process	5	19	1	0.063077	F01.PB3609;F01.PB15776;F01.PB8701;F01.PB2049;F01.PB31723
GO:0008964	phosphoenolpyruvate carboxylase activity	Molecular Function	3	26	1	0.351343	F01.PB27805;F01.PB30141;F01.PB19768	GO:0006002	fructose 6-phosphate metabolic process	Biological Process	6	25	1	0.0645607	F01.PB4698;F01.PB15979;F01.PB36002;F01.PB4788;F01.PB35873;F01.PB12066
GO:0022857	transmembrane transporter activity	Molecular Function	3	26	1	0.351343	F01.PB15869;F01.PB35018;F01.PB12318	GO:0006334	nucleosome assembly	Biological Process	19	113	1	0.0670154	F01.PB154;F01.PB1034;F01.PB556;F01.PB4300;F01.PB3054;F01.PB3699;F01.PB1824;F01.PB4271;F01.PB34370;F01.PB19;F01.PB3322;F01.PB13984;F01.PB3711;F01.PB239;F01.PB30730;F01.PB1601;F01.PB3220;F01.PB30766;F01.PB1650
GO:0042803	protein homodimerization activity	Molecular Function	9	95	1	0.359684	F01.PB6312;F01.PB11338;F01.PB4498;F01.PB22173;F01.PB38040;F01.PB28846;F01.PB29890;F01.PB30928;F01.PB29611	GO:0004743	pyruvate kinase activity	Molecular Function	8	38	1	0.0682478	F01.PB9203;F01.PB15461;F01.PB11942;F01.PB13806;F01.PB13829;F01.PB19421;F01.PB12736;F01.PB12748
GO:0016810	hydrolase activity, acting on carbon-nitrogen (but not peptide) bonds	Molecular Function	2	16	1	0.374735	F01.PB12503;F01.PB20752	GO:0030955	potassium ion binding	Molecular Function	8	38	1	0.0682478	F01.PB9203;F01.PB15461;F01.PB11942;F01.PB13829;F01.PB13806;F01.PB19421;F01.PB12736;F01.PB12748
GO:0005544	calcium-dependent phospholipid binding	Molecular Function	2	16	1	0.374735	F01.PB6312;F01.PB5811	GO:0042651	thylakoid membrane	Cellular Component	3	10	1	0.0692093	F01.PB19993;F01.PB13887;F01.PB33392
GO:0048037	cofactor binding	Molecular Function	2	16	1	0.374735	F01.PB31928;F01.PB33472	GO:0008453	alanine-glyoxylate transaminase activity	Molecular Function	2	4	1	0.0694483	F01.PB6541;F01.PB26765
GO:0046872	metal ion binding	Molecular Function	102	1223	1	0.379504	F01.PB33548;F01.PB6266;F01.PB22275;F01.PB29644;F01.PB21653;F01.PB2090;F01.PB23729;F01.PB9347;F01.PB20406;F01.PB9166;F01.PB11571;F01.PB589;F01.PB7224;F01.PB7793;F01.PB7183;F01.PB18376;F01.PB22139;F01.PB13805;F01.PB15350;F01.PB16075;F01.PB12037;F01.PB6859;F01.PB11902;F01.PB2802;F01.PB13085;F01.PB1237;F01.PB34900;F01.PB35647;F01.PB32021;F01.PB11256;F01.PB14277;F01.PB9065;F01.PB8742;F01.PB26551;F01.P…	GO:0008047	enzyme activator activity	Molecular Function	2	4	1	0.0694483	F01.PB2591;F01.PB3427
GO:0004806	triglyceride lipase activity	Molecular Function	4	39	1	0.387615	F01.PB11915;F01.PB10330;F01.PB16015;F01.PB20947	GO:0008519	ammonium transmembrane transporter activity	Molecular Function	2	4	1	0.0694483	F01.PB12268;F01.PB21883
GO:0004715	non-membrane spanning protein tyrosine kinase activity	Molecular Function	1	6	1	0.396697	F01.PB11285	GO:0033808	6'-deoxychalcone synthase activity	Molecular Function	2	4	1	0.0694483	F01.PB13952;F01.PB11904
GO:0050253	retinyl-palmitate esterase activity	Molecular Function	1	6	1	0.396697	F01.PB10398	GO:0030570	pectate lyase activity	Molecular Function	2	4	1	0.0694483	F01.PB38628;F01.PB4383
GO:0004594	pantothenate kinase activity	Molecular Function	1	6	1	0.396697	F01.PB23993	GO:0008146	sulfotransferase activity	Molecular Function	2	4	1	0.0694483	F01.PB11502;F01.PB6484
GO:0004615	phosphomannomutase activity	Molecular Function	1	6	1	0.396697	F01.PB16078	GO:0042409	caffeoyl-CoA O-methyltransferase activity	Molecular Function	2	4	1	0.0694483	F01.PB13830;F01.PB14003
GO:0080032	methyl jasmonate esterase activity	Molecular Function	1	6	1	0.396697	F01.PB10398	GO:0048578	positive regulation of long-day photoperiodism, flowering	Biological Process	2	4	1	0.0701547	F01.PB29784;F01.PB22808
GO:0003885	D-arabinono-1,4-lactone oxidase activity	Molecular Function	1	6	1	0.396697	F01.PB16444	GO:0010016	shoot system morphogenesis	Biological Process	2	4	1	0.0701547	F01.PB21922;F01.PB18647
GO:0034256	chlorophyll(ide) b reductase activity	Molecular Function	1	6	1	0.396697	F01.PB20002	GO:0051170	nuclear import	Biological Process	2	4	1	0.0701547	F01.PB18480;F01.PB18535
GO:0008198	ferrous iron binding	Molecular Function	1	6	1	0.396697	F01.PB9179	GO:0044248	cellular catabolic process	Biological Process	2	4	1	0.0701547	F01.PB7357;F01.PB16771
GO:0080031	methyl salicylate esterase activity	Molecular Function	1	6	1	0.396697	F01.PB10398	GO:0010133	proline catabolic process to glutamate	Biological Process	2	4	1	0.0701547	F01.PB30829;F01.PB33234
GO:0080030	methyl indole-3-acetate esterase activity	Molecular Function	1	6	1	0.396697	F01.PB10398	GO:0004737	pyruvate decarboxylase activity	Molecular Function	4	14	1	0.0709353	F01.PB32621;F01.PB20070;F01.PB37260;F01.PB33376
GO:0033897	ribonuclease T2 activity	Molecular Function	1	6	1	0.396697	F01.PB1610	GO:0004324	ferredoxin-NADP+ reductase activity	Molecular Function	4	14	1	0.0709353	F01.PB33930;F01.PB33392;F01.PB13887;F01.PB19993
GO:0004781	sulfate adenylyltransferase (ATP) activity	Molecular Function	1	6	1	0.396697	F01.PB9177	GO:0004013	adenosylhomocysteinase activity	Molecular Function	4	14	1	0.0709353	F01.PB12940;F01.PB13243;F01.PB21705;F01.PB13746
GO:0004815	aspartate-tRNA ligase activity	Molecular Function	1	6	1	0.396697	F01.PB21691	GO:0010277	chlorophyllide a oxygenase [overall] activity	Molecular Function	4	14	1	0.0709353	F01.PB20919;F01.PB18272;F01.PB12519;F01.PB11670
GO:0004040	amidase activity	Molecular Function	1	6	1	0.396697	F01.PB17780	GO:0080167	response to karrikin	Biological Process	4	14	1	0.0721255	F01.PB21124;F01.PB9081;F01.PB11871;F01.PB7590
GO:0004869	cysteine-type endopeptidase inhibitor activity	Molecular Function	2	17	1	0.404258	F01.PB1156;F01.PB483	GO:0043424	protein histidine kinase binding	Molecular Function	9	45	1	0.072455	F01.PB24617;F01.PB5478;F01.PB25600;F01.PB23318;F01.PB13838;F01.PB23153;F01.PB27984;F01.PB36658;F01.PB37552
GO:0004805	trehalose-phosphatase activity	Molecular Function	2	17	1	0.404258	F01.PB22521;F01.PB22678	GO:0015171	amino acid transmembrane transporter activity	Molecular Function	9	45	1	0.072455	F01.PB16269;F01.PB9951;F01.PB14621;F01.PB20050;F01.PB13712;F01.PB9443;F01.PB14764;F01.PB22092;F01.PB13239
GO:0008094	DNA-dependent ATPase activity	Molecular Function	2	17	1	0.404258	F01.PB18547;F01.PB32702	GO:0009646	response to absence of light	Biological Process	5	20	1	0.076301	F01.PB3156;F01.PB8116;F01.PB7744;F01.PB2300;F01.PB11727
GO:0051087	chaperone binding	Molecular Function	2	17	1	0.404258	F01.PB12828;F01.PB30928	GO:0009737	response to abscisic acid	Biological Process	19	115	1	0.0771541	F01.PB27858;F01.PB21416;F01.PB13844;F01.PB8276;F01.PB25600;F01.PB27223;F01.PB24617;F01.PB10417;F01.PB16247;F01.PB37552;F01.PB38488;F01.PB36658;F01.PB38515;F01.PB935;F01.PB37516;F01.PB23318;F01.PB9023;F01.PB5477;F01.PB34868
GO:0008236	serine-type peptidase activity	Molecular Function	5	52	1	0.411709	F01.PB9924;F01.PB26359;F01.PB26411;F01.PB35383;F01.PB24640	GO:0004048	anthranilate phosphoribosyltransferase activity	Molecular Function	3	9	1	0.0776131	F01.PB36303;F01.PB10884;F01.PB31428
GO:0042626	ATPase activity, coupled to transmembrane movement of substances	Molecular Function	11	124	1	0.418784	F01.PB26668;F01.PB28797;F01.PB28804;F01.PB27083;F01.PB36936;F01.PB38273;F01.PB36955;F01.PB36814;F01.PB36314;F01.PB22352;F01.PB27856	GO:0015802	basic amino acid transport	Biological Process	3	9	1	0.0786673	F01.PB35489;F01.PB13087;F01.PB36890
GO:0005388	calcium-transporting ATPase activity	Molecular Function	6	65	1	0.429578	F01.PB25123;F01.PB24210;F01.PB30112;F01.PB29160;F01.PB23609;F01.PB22441	GO:0006862	nucleotide transport	Biological Process	3	9	1	0.0786673	F01.PB35489;F01.PB36890;F01.PB13087
GO:0030247	polysaccharide binding	Molecular Function	2	18	1	0.433093	F01.PB3172;F01.PB16169	GO:0009926	auxin polar transport	Biological Process	11	59	1	0.079374	F01.PB9951;F01.PB21922;F01.PB10001;F01.PB9606;F01.PB22162;F01.PB12955;F01.PB13239;F01.PB28731;F01.PB6767;F01.PB9593;F01.PB18647
GO:0004575	sucrose alpha-glucosidase activity	Molecular Function	3	30	1	0.440928	F01.PB26156;F01.PB27466;F01.PB33774	GO:0030151	molybdenum ion binding	Molecular Function	7	33	1	0.0823362	F01.PB30182;F01.PB33737;F01.PB29321;F01.PB35940;F01.PB22254;F01.PB23116;F01.PB34884
GO:0032440	2-alkenal reductase [NAD(P)] activity	Molecular Function	5	54	1	0.444328	F01.PB17670;F01.PB17453;F01.PB22740;F01.PB33285;F01.PB31832	GO:0005992	trehalose biosynthetic process	Biological Process	9	46	1	0.0834302	F01.PB39087;F01.PB22599;F01.PB9466;F01.PB24595;F01.PB28816;F01.PB31857;F01.PB18913;F01.PB22521;F01.PB33857
GO:0004846	urate oxidase activity	Molecular Function	1	7	1	0.445436	F01.PB11535	GO:0022626	cytosolic ribosome	Cellular Component	10	62	1	0.0843076	F01.PB21129;F01.PB32777;F01.PB26707;F01.PB18942;F01.PB10001;F01.PB33120;F01.PB27468;F01.PB29384;F01.PB33277;F01.PB37518
GO:0046905	phytoene synthase activity	Molecular Function	1	7	1	0.445436	F01.PB16392	GO:0003333	amino acid transmembrane transport	Biological Process	10	53	1	0.0859332	F01.PB13712;F01.PB9443;F01.PB14764;F01.PB20050;F01.PB13239;F01.PB22092;F01.PB16269;F01.PB14621;F01.PB24776;F01.PB9951
GO:0052663	antheraxanthin epoxidase activity	Molecular Function	1	7	1	0.445436	F01.PB17916	GO:0016126	sterol biosynthetic process	Biological Process	14	81	1	0.0878647	F01.PB33839;F01.PB13239;F01.PB3671;F01.PB15749;F01.PB7880;F01.PB13690;F01.PB9639;F01.PB31948;F01.PB28731;F01.PB1228;F01.PB1494;F01.PB6312;F01.PB9951;F01.PB22162
GO:0070402	NADPH binding	Molecular Function	1	7	1	0.445436	F01.PB10739	GO:0005242	inward rectifier potassium channel activity	Molecular Function	4	15	1	0.0881387	F01.PB33764;F01.PB14355;F01.PB20608;F01.PB34971
GO:0004430	1-phosphatidylinositol 4-kinase activity	Molecular Function	1	7	1	0.445436	F01.PB36815	GO:0030118	clathrin coat	Cellular Component	3	11	1	0.0883549	F01.PB33028;F01.PB3796;F01.PB16160
GO:0045485	omega-6 fatty acid desaturase activity	Molecular Function	1	7	1	0.445436	F01.PB11281	GO:0016671	oxidoreductase activity, acting on a sulfur group of donors, disulfide as acceptor	Molecular Function	5	21	1	0.0892182	F01.PB10396;F01.PB18364;F01.PB20033;F01.PB37023;F01.PB14628
GO:0004750	ribulose-phosphate 3-epimerase activity	Molecular Function	1	7	1	0.445436	F01.PB3325	GO:0000041	transition metal ion transport	Biological Process	4	15	1	0.0895723	F01.PB5478;F01.PB6698;F01.PB18170;F01.PB15057
GO:0005375	copper ion transmembrane transporter activity	Molecular Function	1	7	1	0.445436	F01.PB8059	GO:0051645	Golgi localization	Biological Process	4	15	1	0.0895723	F01.PB28029;F01.PB38703;F01.PB34699;F01.PB29262
GO:0008476	protein-tyrosine sulfotransferase activity	Molecular Function	1	7	1	0.445436	F01.PB10666	GO:0060151	peroxisome localization	Biological Process	4	15	1	0.0895723	F01.PB29262;F01.PB38703;F01.PB34699;F01.PB28029
GO:0008805	carbon-monoxide oxygenase activity	Molecular Function	1	7	1	0.445436	F01.PB8640	GO:0051646	mitochondrion localization	Biological Process	4	15	1	0.0895723	F01.PB28029;F01.PB34699;F01.PB38703;F01.PB29262
GO:0052662	zeaxanthin epoxidase activity	Molecular Function	1	7	1	0.445436	F01.PB17916	GO:0006012	galactose metabolic process	Biological Process	8	40	1	0.0896329	F01.PB8249;F01.PB7158;F01.PB13231;F01.PB12053;F01.PB22554;F01.PB38748;F01.PB9937;F01.PB33658
GO:0016720	delta12-fatty acid dehydrogenase activity	Molecular Function	1	7	1	0.445436	F01.PB11281	GO:0010030	positive regulation of seed germination	Biological Process	5	21	1	0.0908948	F01.PB10796;F01.PB32828;F01.PB14413;F01.PB10955;F01.PB24133
GO:0016767	geranylgeranyl-diphosphate geranylgeranyltransferase activity	Molecular Function	1	7	1	0.445436	F01.PB16392	GO:0009228	thiamine biosynthetic process	Biological Process	5	21	1	0.0908948	F01.PB11902;F01.PB14742;F01.PB11338;F01.PB6562;F01.PB11884
GO:0015326	basic amino acid transmembrane transporter activity	Molecular Function	1	7	1	0.445436	F01.PB13268	GO:0050897	cobalt ion binding	Molecular Function	15	90	1	0.0977519	F01.PB18430;F01.PB20039;F01.PB26707;F01.PB8701;F01.PB37518;F01.PB33277;F01.PB33234;F01.PB32777;F01.PB19235;F01.PB30829;F01.PB33120;F01.PB8623;F01.PB27468;F01.PB29384;F01.PB15776
GO:0004030	aldehyde dehydrogenase [NAD(P)+] activity	Molecular Function	1	7	1	0.445436	F01.PB10045	GO:0005901	caveola	Cellular Component	1	1	1	0.0994704	F01.PB14624
GO:0004523	RNA-DNA hybrid ribonuclease activity	Molecular Function	1	7	1	0.445436	F01.PB4514	GO:0004420	hydroxymethylglutaryl-CoA reductase (NADPH) activity	Molecular Function	3	10	1	0.101576	F01.PB19917;F01.PB14076;F01.PB15118
GO:0016836	hydro-lyase activity	Molecular Function	1	7	1	0.445436	F01.PB8570	GO:0005545	1-phosphatidylinositol binding	Molecular Function	3	10	1	0.101576	F01.PB3796;F01.PB33028;F01.PB16160
GO:0004034	aldose 1-epimerase activity	Molecular Function	1	7	1	0.445436	F01.PB13626	GO:0016120	carotene biosynthetic process	Biological Process	6	28	1	0.101894	F01.PB17760;F01.PB33154;F01.PB19440;F01.PB22245;F01.PB16830;F01.PB13288
GO:0031177	phosphopantetheine binding	Molecular Function	1	7	1	0.445436	F01.PB37273	GO:0006569	tryptophan catabolic process	Biological Process	6	28	1	0.101894	F01.PB9351;F01.PB36303;F01.PB31428;F01.PB12990;F01.PB10884;F01.PB33185
GO:0004561	alpha-N-acetylglucosaminidase activity	Molecular Function	1	7	1	0.445436	F01.PB15836	GO:0006995	cellular response to nitrogen starvation	Biological Process	3	10	1	0.102906	F01.PB36890;F01.PB13087;F01.PB35489
GO:0009540	zeaxanthin epoxidase [overall] activity	Molecular Function	1	7	1	0.445436	F01.PB17916	GO:0010107	potassium ion import	Biological Process	3	10	1	0.102906	F01.PB14055;F01.PB33948;F01.PB14252
GO:0051537	2 iron, 2 sulfur cluster binding	Molecular Function	5	55	1	0.460473	F01.PB15439;F01.PB18376;F01.PB35529;F01.PB12519;F01.PB8576	GO:0007584	response to nutrient	Biological Process	3	10	1	0.102906	F01.PB33948;F01.PB14055;F01.PB14252
GO:0008184	glycogen phosphorylase activity	Molecular Function	2	20	1	0.488393	F01.PB22335;F01.PB28134	GO:0015936	coenzyme A metabolic process	Biological Process	3	10	1	0.102906	F01.PB19917;F01.PB15118;F01.PB14076
GO:0004325	ferrochelatase activity	Molecular Function	1	8	1	0.49024	F01.PB19322	GO:0015969	guanosine tetraphosphate metabolic process	Biological Process	3	10	1	0.102906	F01.PB28523;F01.PB21660;F01.PB18695
GO:0042132	fructose 1,6-bisphosphate 1-phosphatase activity	Molecular Function	1	8	1	0.49024	F01.PB6859	GO:0009954	proximal/distal pattern formation	Biological Process	3	10	1	0.102906	F01.PB21332;F01.PB33289;F01.PB32763
GO:0004619	phosphoglycerate mutase activity	Molecular Function	1	8	1	0.49024	F01.PB20497	GO:0048268	clathrin coat assembly	Biological Process	3	10	1	0.102906	F01.PB33028;F01.PB3796;F01.PB16160
GO:0008725	DNA-3-methyladenine glycosylase activity	Molecular Function	1	8	1	0.49024	F01.PB5020	GO:0072593	reactive oxygen species metabolic process	Biological Process	3	10	1	0.102906	F01.PB33234;F01.PB30829;F01.PB12955
GO:0015930	glutamate synthase activity	Molecular Function	1	8	1	0.49024	F01.PB27993	GO:0009695	jasmonic acid biosynthetic process	Biological Process	10	55	1	0.104469	F01.PB2212;F01.PB7744;F01.PB28670;F01.PB12780;F01.PB3156;F01.PB1801;F01.PB10417;F01.PB8116;F01.PB13798;F01.PB21992
GO:0009922	fatty acid elongase activity	Molecular Function	1	8	1	0.49024	F01.PB21129	GO:0046556	alpha-L-arabinofuranosidase activity	Molecular Function	5	22	1	0.104894	F01.PB20170;F01.PB28888;F01.PB23773;F01.PB17176;F01.PB22751
GO:0042973	glucan endo-1,3-beta-D-glucosidase activity	Molecular Function	1	8	1	0.49024	F01.PB5790	GO:0008887	glycerate kinase activity	Molecular Function	2	5	1	0.106945	F01.PB7404;F01.PB23900
GO:0015171	amino acid transmembrane transporter activity	Molecular Function	4	45	1	0.497836	F01.PB35944;F01.PB14854;F01.PB16070;F01.PB17065	GO:0008909	isochorismate synthase activity	Molecular Function	2	5	1	0.106945	F01.PB33478;F01.PB17410
GO:0004601	peroxidase activity	Molecular Function	12	144	1	0.498844	F01.PB6340;F01.PB6312;F01.PB9815;F01.PB7632;F01.PB7793;F01.PB18057;F01.PB22324;F01.PB15350;F01.PB6206;F01.PB5675;F01.PB7870;F01.PB6979	GO:0005385	zinc ion transmembrane transporter activity	Molecular Function	2	5	1	0.106945	F01.PB8059;F01.PB32114
GO:0050311	sulfite reductase (ferredoxin) activity	Molecular Function	2	21	1	0.514745	F01.PB35647;F01.PB22498	GO:0004474	malate synthase activity	Molecular Function	2	5	1	0.106945	F01.PB12154;F01.PB31934
GO:0047334	diphosphate-fructose-6-phosphate 1-phosphotransferase activity	Molecular Function	2	21	1	0.514745	F01.PB36002;F01.PB17650	GO:0016872	intramolecular lyase activity	Molecular Function	2	5	1	0.106945	F01.PB30934;F01.PB30474
GO:0032559	adenyl ribonucleotide binding	Molecular Function	7	84	1	0.522957	F01.PB24109;F01.PB28483;F01.PB22282;F01.PB36599;F01.PB23615;F01.PB38738;F01.PB24986	GO:0009703	nitrate reductase (NADH) activity	Molecular Function	2	5	1	0.106945	F01.PB33737;F01.PB34884
GO:0032550	purine ribonucleoside binding	Molecular Function	7	84	1	0.522957	F01.PB24986;F01.PB28483;F01.PB24109;F01.PB23615;F01.PB38738;F01.PB22282;F01.PB36599	GO:0016209	antioxidant activity	Molecular Function	4	16	1	0.107137	F01.PB13679;F01.PB11135;F01.PB19422;F01.PB14636
GO:0010181	FMN binding	Molecular Function	7	84	1	0.522957	F01.PB5955;F01.PB15980;F01.PB27159;F01.PB36287;F01.PB1346;F01.PB18438;F01.PB31519	GO:0048037	cofactor binding	Molecular Function	4	16	1	0.107137	F01.PB31928;F01.PB26846;F01.PB33472;F01.PB11783
GO:0004471	malate dehydrogenase (decarboxylating) (NAD+) activity	Molecular Function	1	9	1	0.531425	F01.PB22173	GO:0009828	plant-type cell wall loosening	Biological Process	2	5	1	0.107985	F01.PB5793;F01.PB6344
GO:0048027	mRNA 5'-UTR binding	Molecular Function	1	9	1	0.531425	F01.PB27609	GO:1901700	response to oxygen-containing compound	Biological Process	2	5	1	0.107985	F01.PB33620;F01.PB13005
GO:0003994	aconitate hydratase activity	Molecular Function	1	9	1	0.531425	F01.PB27609	GO:0010497	plasmodesmata-mediated intercellular transport	Biological Process	2	5	1	0.107985	F01.PB2591;F01.PB3427
GO:0008515	sucrose transmembrane transporter activity	Molecular Function	1	9	1	0.531425	F01.PB11987	GO:0009835	fruit ripening	Biological Process	2	5	1	0.107985	F01.PB9094;F01.PB6296
GO:0005089	Rho guanyl-nucleotide exchange factor activity	Molecular Function	1	9	1	0.531425	F01.PB20161	GO:0071577	zinc ion transmembrane transport	Biological Process	2	5	1	0.107985	F01.PB32114;F01.PB8059
GO:0004766	spermidine synthase activity	Molecular Function	1	9	1	0.531425	F01.PB11291	GO:0009652	thigmotropism	Biological Process	2	5	1	0.107985	F01.PB38488;F01.PB38515
GO:0016207	4-coumarate-CoA ligase activity	Molecular Function	1	9	1	0.531425	F01.PB14686	GO:0004565	beta-galactosidase activity	Molecular Function	8	42	1	0.109408	F01.PB37369;F01.PB35415;F01.PB15749;F01.PB24368;F01.PB22258;F01.PB24831;F01.PB22358;F01.PB7450
GO:0004047	aminomethyltransferase activity	Molecular Function	1	9	1	0.531425	F01.PB10001	GO:0031966	mitochondrial membrane	Cellular Component	3	12	1	0.109431	F01.PB34405;F01.PB7637;F01.PB7648
GO:0004824	lysine-tRNA ligase activity	Molecular Function	1	9	1	0.531425	F01.PB16778	GO:0003872	6-phosphofructokinase activity	Molecular Function	6	29	1	0.114094	F01.PB35873;F01.PB12066;F01.PB15979;F01.PB36002;F01.PB4788;F01.PB4698
GO:0008889	glycerophosphodiester phosphodiesterase activity	Molecular Function	1	9	1	0.531425	F01.PB4005	GO:0043565	sequence-specific DNA binding	Molecular Function	42	299	1	0.11607	F01.PB6520;F01.PB16287;F01.PB15265;F01.PB5188;F01.PB8116;F01.PB8533;F01.PB740;F01.PB30567;F01.PB7744;F01.PB15666;F01.PB12348;F01.PB18060;F01.PB7083;F01.PB10039;F01.PB31172;F01.PB23490;F01.PB5824;F01.PB16968;F01.PB32381;F01.PB14684;F01.PB7896;F01.PB6639;F01.PB31453;F01.PB12867;F01.PB18735;F01.PB18441;F01.PB31551;F01.PB18836;F01.PB28452;F01.PB17270;F01.PB18618;F01.PB3156;F01.PB17907;F01.PB37414;F01…
GO:0033612	receptor serine/threonine kinase binding	Molecular Function	1	9	1	0.531425	F01.PB15123	GO:0042937	tripeptide transporter activity	Molecular Function	1	1	1	0.116617	F01.PB21416
GO:0009916	alternative oxidase activity	Molecular Function	1	9	1	0.531425	F01.PB18198	GO:0008843	endochitinase activity	Molecular Function	1	1	1	0.116617	F01.PB11917
GO:0016652	oxidoreductase activity, acting on NAD(P)H, NAD(P) as acceptor	Molecular Function	1	9	1	0.531425	F01.PB22173	GO:0004321	fatty-acyl-CoA synthase activity	Molecular Function	1	1	1	0.116617	F01.PB12780
GO:0046863	ribulose-1,5-bisphosphate carboxylase/oxygenase activator activity	Molecular Function	1	9	1	0.531425	F01.PB32099	GO:0015081	sodium ion transmembrane transporter activity	Molecular Function	1	1	1	0.116617	F01.PB9786
GO:0008353	RNA polymerase II carboxy-terminal domain kinase activity	Molecular Function	1	9	1	0.531425	F01.PB15520	GO:0047987	hydroperoxide dehydratase activity	Molecular Function	1	1	1	0.116617	F01.PB4980
GO:0004618	phosphoglycerate kinase activity	Molecular Function	1	9	1	0.531425	F01.PB32002	GO:0045543	gibberellin 2-beta-dioxygenase activity	Molecular Function	1	1	1	0.116617	F01.PB33143
GO:0031369	translation initiation factor binding	Molecular Function	1	9	1	0.531425	F01.PB22472	GO:0008509	anion transmembrane transporter activity	Molecular Function	1	1	1	0.116617	F01.PB28159
GO:0016831	carboxy-lyase activity	Molecular Function	1	9	1	0.531425	F01.PB10255	GO:0047911	galacturan 1,4-alpha-galacturonidase activity	Molecular Function	1	1	1	0.116617	F01.PB19266
GO:0030976	thiamine pyrophosphate binding	Molecular Function	4	47	1	0.532725	F01.PB20565;F01.PB36097;F01.PB21917;F01.PB21993	GO:0009931	calcium-dependent protein serine/threonine kinase activity	Molecular Function	1	1	1	0.116617	F01.PB1774
GO:0005200	structural constituent of cytoskeleton	Molecular Function	3	35	1	0.545299	F01.PB31537;F01.PB12056;F01.PB11270	GO:0004622	lysophospholipase activity	Molecular Function	1	1	1	0.116617	F01.PB13868
GO:0043168	anion binding	Molecular Function	7	86	1	0.548449	F01.PB38738;F01.PB23615;F01.PB36599;F01.PB22282;F01.PB24109;F01.PB28483;F01.PB24986	GO:0042936	dipeptide transporter activity	Molecular Function	1	1	1	0.116617	F01.PB21416
GO:0005034	osmosensor activity	Molecular Function	2	23	1	0.564675	F01.PB22701;F01.PB27984	GO:0045486	naringenin 3-dioxygenase activity	Molecular Function	1	1	1	0.116617	F01.PB8854
GO:0009884	cytokinin receptor activity	Molecular Function	2	23	1	0.564675	F01.PB22701;F01.PB27984	GO:0008083	growth factor activity	Molecular Function	1	1	1	0.116617	F01.PB4886
GO:0004345	glucose-6-phosphate dehydrogenase activity	Molecular Function	2	23	1	0.564675	F01.PB28836;F01.PB10889	GO:0004421	hydroxymethylglutaryl-CoA synthase activity	Molecular Function	1	1	1	0.116617	F01.PB13588
GO:0008171	O-methyltransferase activity	Molecular Function	2	23	1	0.564675	F01.PB684;F01.PB8541	GO:0004163	diphosphomevalonate decarboxylase activity	Molecular Function	1	1	1	0.116617	F01.PB32050
GO:0048307	ferredoxin-nitrite reductase activity	Molecular Function	1	10	1	0.569285	F01.PB16191	GO:0015370	solute	Molecular Function	1	1	1	0.116617	F01.PB14846
GO:0008757	S-adenosylmethionine-dependent methyltransferase activity	Molecular Function	1	10	1	0.569285	F01.PB10545	GO:0047940	glucuronokinase activity	Molecular Function	1	1	1	0.116617	F01.PB31008
GO:0008143	poly(A) binding	Molecular Function	1	10	1	0.569285	F01.PB4447	GO:0010178	IAA-amino acid conjugate hydrolase activity	Molecular Function	1	1	1	0.116617	F01.PB2212
GO:0050421	nitrite reductase (NO-forming) activity	Molecular Function	1	10	1	0.569285	F01.PB16191	GO:0016231	beta-N-acetylglucosaminidase activity	Molecular Function	1	1	1	0.116617	F01.PB11917
GO:0047889	ferredoxin-nitrate reductase activity	Molecular Function	1	10	1	0.569285	F01.PB16191	GO:0045703	ketoreductase activity	Molecular Function	1	1	1	0.116617	F01.PB7880
GO:0051287	NAD binding	Molecular Function	10	126	1	0.570458	F01.PB22173;F01.PB18979;F01.PB26150;F01.PB15438;F01.PB26695;F01.PB22104;F01.PB17588;F01.PB33185;F01.PB10806;F01.PB16076	GO:0004760	serine-pyruvate transaminase activity	Molecular Function	1	1	1	0.116617	F01.PB6541
GO:0008168	methyltransferase activity	Molecular Function	20	254	1	0.581045	F01.PB16467;F01.PB5664;F01.PB27361;F01.PB20434;F01.PB21000;F01.PB6013;F01.PB32927;F01.PB22780;F01.PB33390;F01.PB18964;F01.PB11030;F01.PB6069;F01.PB21968;F01.PB21195;F01.PB8244;F01.PB12070;F01.PB33700;F01.PB34766;F01.PB31174;F01.PB34917	GO:0030775	glucuronoxylan 4-O-methyltransferase activity	Molecular Function	1	1	1	0.116617	F01.PB7012
GO:0019901	protein kinase binding	Molecular Function	3	37	1	0.583743	F01.PB31141;F01.PB5885;F01.PB3721	GO:0004496	mevalonate kinase activity	Molecular Function	1	1	1	0.116617	F01.PB33658
GO:0004375	glycine dehydrogenase (decarboxylating) activity	Molecular Function	3	37	1	0.583743	F01.PB37139;F01.PB30145;F01.PB39017	GO:0050281	serine-glyoxylate transaminase activity	Molecular Function	1	1	1	0.116617	F01.PB6541
GO:0008266	poly(U) RNA binding	Molecular Function	2	24	1	0.588215	F01.PB33700;F01.PB27361	GO:0050392	vicianin beta-glucosidase activity	Molecular Function	1	1	1	0.116617	F01.PB13109
GO:0003950	NAD+ ADP-ribosyltransferase activity	Molecular Function	2	24	1	0.588215	F01.PB12037;F01.PB21836	GO:0047172	shikimate O-hydroxycinnamoyltransferase activity	Molecular Function	1	1	1	0.116617	F01.PB13071
GO:0004616	phosphogluconate dehydrogenase (decarboxylating) activity	Molecular Function	2	24	1	0.588215	F01.PB36822;F01.PB38026	GO:0008886	glyceraldehyde-3-phosphate dehydrogenase (NADP+) (non-phosphorylating) activity	Molecular Function	1	1	1	0.116617	F01.PB14677
GO:0003735	structural constituent of ribosome	Molecular Function	50	636	1	0.601631	F01.PB30571;F01.PB1487;F01.PB367;F01.PB30390;F01.PB4490;F01.PB11793;F01.PB34019;F01.PB4227;F01.PB11360;F01.PB31433;F01.PB436;F01.PB395;F01.PB805;F01.PB2123;F01.PB5321;F01.PB2657;F01.PB11822;F01.PB2540;F01.PB111;F01.PB5300;F01.PB4244;F01.PB4770;F01.PB10976;F01.PB9374;F01.PB1810;F01.PB196;F01.PB2537;F01.PB5242;F01.PB5937;F01.PB6191;F01.PB2705;F01.PB8459;F01.PB31586;F01.PB12119;F01.PB151;F01.PB208;F…	GO:0046509	1,2-diacylglycerol 3-beta-galactosyltransferase activity	Molecular Function	1	1	1	0.116617	F01.PB15619
GO:0016619	malate dehydrogenase (decarboxylating) (NAD+) activity	Molecular Function	3	38	1	0.60217	F01.PB18979;F01.PB22173;F01.PB15438	GO:0018454	acetoacetyl-CoA reductase activity	Molecular Function	1	1	1	0.116617	F01.PB7880
GO:0008242	omega peptidase activity	Molecular Function	1	11	1	0.604088	F01.PB6111	GO:0052622	ATP dimethylallyltransferase activity	Molecular Function	1	1	1	0.116617	F01.PB2748
GO:0004816	asparagine-tRNA ligase activity	Molecular Function	1	11	1	0.604088	F01.PB20045	GO:0052623	ADP dimethylallyltransferase activity	Molecular Function	1	1	1	0.116617	F01.PB2748
GO:0016756	glutathione gamma-glutamylcysteinyltransferase activity	Molecular Function	1	11	1	0.604088	F01.PB11022	GO:0003846	2-acylglycerol O-acyltransferase activity	Molecular Function	1	1	1	0.116617	F01.PB13868
GO:0031516	far-red light photoreceptor activity	Molecular Function	1	11	1	0.604088	F01.PB29890	GO:0016682	oxidoreductase activity, acting on diphenols and related substances as donors, oxygen as acceptor	Molecular Function	1	1	1	0.116617	F01.PB9222
GO:0008020	G-protein coupled photoreceptor activity	Molecular Function	1	11	1	0.604088	F01.PB29890	GO:0009899	ent-kaurene synthase activity	Molecular Function	1	1	1	0.116617	F01.PB32822
GO:0016866	intramolecular transferase activity	Molecular Function	1	11	1	0.604088	F01.PB33608	GO:0050643	10-deacetylbaccatin III 10-O-acetyltransferase activity	Molecular Function	1	1	1	0.116617	F01.PB31900
GO:0008276	protein methyltransferase activity	Molecular Function	1	11	1	0.604088	F01.PB17397	GO:0034052	positive regulation of plant-type hypersensitive response	Biological Process	1	1	1	0.117264	F01.PB15095
GO:0004143	diacylglycerol kinase activity	Molecular Function	2	25	1	0.610795	F01.PB7462;F01.PB10301	GO:0019395	fatty acid oxidation	Biological Process	1	1	1	0.117264	F01.PB31396
GO:0016853	isomerase activity	Molecular Function	5	66	1	0.624949	F01.PB10739;F01.PB16717;F01.PB17210;F01.PB31812;F01.PB801	GO:0016124	xanthophyll catabolic process	Biological Process	1	1	1	0.117264	F01.PB9606
GO:0022891	substrate-specific transmembrane transporter activity	Molecular Function	5	66	1	0.624949	F01.PB31783;F01.PB18663;F01.PB15289;F01.PB16473;F01.PB18694	GO:0090355	positive regulation of auxin metabolic process	Biological Process	1	1	1	0.117264	F01.PB6767
GO:0004775	succinate-CoA ligase (ADP-forming) activity	Molecular Function	1	12	1	0.63608	F01.PB14229	GO:0043201	response to leucine	Biological Process	1	1	1	0.117264	F01.PB21416
GO:0003840	gamma-glutamyltransferase activity	Molecular Function	1	12	1	0.63608	F01.PB11022	GO:0080053	response to phenylalanine	Biological Process	1	1	1	0.117264	F01.PB21416
GO:0004402	histone acetyltransferase activity	Molecular Function	1	12	1	0.63608	F01.PB4514	GO:0006068	ethanol catabolic process	Biological Process	1	1	1	0.117264	F01.PB12688
GO:0003857	3-hydroxyacyl-CoA dehydrogenase activity	Molecular Function	1	12	1	0.63608	F01.PB21992	GO:0042939	tripeptide transport	Biological Process	1	1	1	0.117264	F01.PB21416
GO:0003987	acetate-CoA ligase activity	Molecular Function	1	12	1	0.63608	F01.PB9106	GO:0030388	fructose 1,6-bisphosphate metabolic process	Biological Process	1	1	1	0.117264	F01.PB8276
GO:0004693	cyclin-dependent protein serine/threonine kinase activity	Molecular Function	1	12	1	0.63608	F01.PB10408	GO:0051819	induction of tumor, nodule, or growth in other organism involved in symbiotic interaction	Biological Process	1	1	1	0.117264	F01.PB14624
GO:0003878	ATP citrate synthase activity	Molecular Function	1	12	1	0.63608	F01.PB14229	GO:0090358	positive regulation of tryptophan metabolic process	Biological Process	1	1	1	0.117264	F01.PB6767
GO:0004365	glyceraldehyde-3-phosphate dehydrogenase (NAD+) (phosphorylating) activity	Molecular Function	1	12	1	0.63608	F01.PB10806	GO:2000121	regulation of removal of superoxide radicals	Biological Process	1	1	1	0.117264	F01.PB15095
GO:0010329	auxin efflux transmembrane transporter activity	Molecular Function	1	12	1	0.63608	F01.PB27519	GO:0009061	anaerobic respiration	Biological Process	1	1	1	0.117264	F01.PB3581
GO:0008233	peptidase activity	Molecular Function	8	107	1	0.6418	F01.PB38040;F01.PB3150;F01.PB1732;F01.PB37615;F01.PB29611;F01.PB28846;F01.PB30193;F01.PB6908	GO:0008300	isoprenoid catabolic process	Biological Process	1	1	1	0.117264	F01.PB11168
GO:0003872	6-phosphofructokinase activity	Molecular Function	2	29	1	0.691626	F01.PB36002;F01.PB17650	GO:0042726	flavin-containing compound metabolic process	Biological Process	1	1	1	0.117264	F01.PB13694
GO:0008375	acetylglucosaminyltransferase activity	Molecular Function	2	29	1	0.691626	F01.PB14813;F01.PB12841	GO:0080027	response to herbivore	Biological Process	1	1	1	0.117264	F01.PB342
GO:0004348	glucosylceramidase activity	Molecular Function	1	14	1	0.692521	F01.PB22660	GO:0006778	porphyrin-containing compound metabolic process	Biological Process	1	1	1	0.117264	F01.PB2574
GO:0003713	transcription coactivator activity	Molecular Function	1	14	1	0.692521	F01.PB31003	GO:0042938	dipeptide transport	Biological Process	1	1	1	0.117264	F01.PB21416
GO:0004737	pyruvate decarboxylase activity	Molecular Function	1	14	1	0.692521	F01.PB20565	GO:0009645	response to low light intensity stimulus	Biological Process	1	1	1	0.117264	F01.PB8925
GO:0008408	3'-5' exonuclease activity	Molecular Function	1	14	1	0.692521	F01.PB23168	GO:0080052	response to histidine	Biological Process	1	1	1	0.117264	F01.PB21416
GO:0042301	phosphate ion binding	Molecular Function	1	14	1	0.692521	F01.PB37168	GO:0044255	cellular lipid metabolic process	Biological Process	1	1	1	0.117264	F01.PB7357
GO:0004652	polynucleotide adenylyltransferase activity	Molecular Function	1	14	1	0.692521	F01.PB38954	GO:0006103	2-oxoglutarate metabolic process	Biological Process	1	1	1	0.117264	F01.PB11777
GO:0016987	sigma factor activity	Molecular Function	1	14	1	0.692521	F01.PB17461	GO:0006531	aspartate metabolic process	Biological Process	1	1	1	0.117264	F01.PB11777
GO:0030060	L-malate dehydrogenase activity	Molecular Function	1	14	1	0.692521	F01.PB2945	GO:0015843	methylammonium transport	Biological Process	1	1	1	0.117264	F01.PB12268
GO:0004324	ferredoxin-NADP+ reductase activity	Molecular Function	1	14	1	0.692521	F01.PB19993	GO:0009629	response to gravity	Biological Process	1	1	1	0.117264	F01.PB9593
GO:0016772	transferase activity, transferring phosphorus-containing groups	Molecular Function	5	72	1	0.700724	F01.PB18152;F01.PB33267;F01.PB15153;F01.PB35870;F01.PB15985	GO:0019481	L-alanine catabolic process, by transamination	Biological Process	1	1	1	0.117264	F01.PB25997
GO:0004197	cysteine-type endopeptidase activity	Molecular Function	2	30	1	0.709533	F01.PB13731;F01.PB17785	GO:0006827	high-affinity iron ion transmembrane transport	Biological Process	1	1	1	0.117264	F01.PB1769
GO:0005509	calcium ion binding	Molecular Function	32	430	1	0.712612	F01.PB34220;F01.PB27285;F01.PB33641;F01.PB23903;F01.PB2150;F01.PB2043;F01.PB30271;F01.PB16482;F01.PB4529;F01.PB37019;F01.PB22324;F01.PB38932;F01.PB7282;F01.PB5149;F01.PB885;F01.PB1876;F01.PB14823;F01.PB6312;F01.PB3975;F01.PB22149;F01.PB5811;F01.PB6948;F01.PB30486;F01.PB37999;F01.PB1755;F01.PB9440;F01.PB6972;F01.PB33418;F01.PB3764;F01.PB36835;F01.PB31656;F01.PB2810	GO:0006651	diacylglycerol biosynthetic process	Biological Process	1	1	1	0.117264	F01.PB11034
GO:0004300	enoyl-CoA hydratase activity	Molecular Function	1	15	1	0.717371	F01.PB21992	GO:0009608	response to symbiont	Biological Process	1	1	1	0.117264	F01.PB1774
GO:0004721	phosphoprotein phosphatase activity	Molecular Function	5	74	1	0.723475	F01.PB13905;F01.PB9866;F01.PB9028;F01.PB23216;F01.PB13835	GO:0016121	carotene catabolic process	Biological Process	1	1	1	0.117264	F01.PB9606
GO:0000156	phosphorelay response regulator activity	Molecular Function	7	102	1	0.726258	F01.PB22701;F01.PB18480;F01.PB27984;F01.PB22405;F01.PB66;F01.PB35023;F01.PB24059	GO:0019722	calcium-mediated signaling	Biological Process	5	23	1	0.123985	F01.PB14055;F01.PB33948;F01.PB2313;F01.PB1801;F01.PB14252
GO:0016887	ATPase activity	Molecular Function	12	171	1	0.735076	F01.PB17658;F01.PB29611;F01.PB38686;F01.PB38040;F01.PB11031;F01.PB18127;F01.PB27392;F01.PB24322;F01.PB12096;F01.PB28846;F01.PB39702;F01.PB17255	GO:0009908	flower development	Biological Process	8	43	1	0.12431	F01.PB16398;F01.PB22808;F01.PB21992;F01.PB15072;F01.PB23247;F01.PB29784;F01.PB19127;F01.PB18998
GO:0003989	acetyl-CoA carboxylase activity	Molecular Function	1	16	1	0.740213	F01.PB7613	GO:0016627	oxidoreductase activity, acting on the CH-CH group of donors	Molecular Function	4	17	1	0.127796	F01.PB21212;F01.PB24644;F01.PB10334;F01.PB20587
GO:0046914	transition metal ion binding	Molecular Function	1	16	1	0.740213	F01.PB32836	GO:0008686	3,4-dihydroxy-2-butanone-4-phosphate synthase activity	Molecular Function	4	17	1	0.127796	F01.PB37636;F01.PB2234;F01.PB13023;F01.PB17589
GO:0016851	magnesium chelatase activity	Molecular Function	1	16	1	0.740213	F01.PB29217	GO:0004869	cysteine-type endopeptidase inhibitor activity	Molecular Function	4	17	1	0.127796	F01.PB4673;F01.PB15776;F01.PB8701;F01.PB31723
GO:0016817	hydrolase activity, acting on acid anhydrides	Molecular Function	1	16	1	0.740213	F01.PB29348	GO:0003935	GTP cyclohydrolase II activity	Molecular Function	4	17	1	0.127796	F01.PB17589;F01.PB13023;F01.PB37636;F01.PB2234
GO:0008138	protein tyrosine/serine/threonine phosphatase activity	Molecular Function	2	32	1	0.742735	F01.PB23561;F01.PB31596	GO:0004028	3-chloroallyl aldehyde dehydrogenase activity	Molecular Function	4	17	1	0.127796	F01.PB6054;F01.PB9083;F01.PB30829;F01.PB33234
GO:0016787	hydrolase activity	Molecular Function	24	332	1	0.744562	F01.PB5649;F01.PB6338;F01.PB29644;F01.PB2924;F01.PB14640;F01.PB9805;F01.PB31719;F01.PB6140;F01.PB9270;F01.PB33499;F01.PB3975;F01.PB18595;F01.PB32282;F01.PB13898;F01.PB23959;F01.PB21393;F01.PB26648;F01.PB7774;F01.PB32603;F01.PB29494;F01.PB8323;F01.PB7942;F01.PB17611;F01.PB7223	GO:0016866	intramolecular transferase activity	Molecular Function	3	11	1	0.128039	F01.PB15762;F01.PB2851;F01.PB1887
GO:0016874	ligase activity	Molecular Function	12	173	1	0.749274	F01.PB17168;F01.PB12554;F01.PB32326;F01.PB1907;F01.PB17686;F01.PB10474;F01.PB18461;F01.PB11531;F01.PB19985;F01.PB13470;F01.PB28316;F01.PB18296	GO:0004066	asparagine synthase (glutamine-hydrolyzing) activity	Molecular Function	3	11	1	0.128039	F01.PB18611;F01.PB20562;F01.PB32456
GO:0017111	nucleoside-triphosphatase activity	Molecular Function	21	294	1	0.753081	F01.PB23886;F01.PB16640;F01.PB12258;F01.PB28968;F01.PB22557;F01.PB28563;F01.PB18721;F01.PB25081;F01.PB34836;F01.PB18267;F01.PB35935;F01.PB38262;F01.PB12445;F01.PB35141;F01.PB36620;F01.PB29227;F01.PB29276;F01.PB20303;F01.PB16623;F01.PB21895;F01.PB11499	GO:0006631	fatty acid metabolic process	Biological Process	3	11	1	0.129655	F01.PB16771;F01.PB24644;F01.PB9351
GO:0005515	protein binding	Molecular Function	5	77	1	0.755226	F01.PB36122;F01.PB18198;F01.PB4555;F01.PB8576;F01.PB30072	GO:0030048	actin filament-based movement	Biological Process	4	17	1	0.129746	F01.PB38703;F01.PB28029;F01.PB34699;F01.PB29262
GO:0015079	potassium ion transmembrane transporter activity	Molecular Function	2	33	1	0.758082	F01.PB36092;F01.PB9786	GO:0008283	cell proliferation	Biological Process	12	72	1	0.132489	F01.PB154;F01.PB39053;F01.PB3054;F01.PB1824;F01.PB23226;F01.PB4271;F01.PB19;F01.PB4886;F01.PB3711;F01.PB239;F01.PB1650;F01.PB23247
GO:0045156	electron transporter, transferring electrons within the cyclic electron transport pathway of photosynthesis activity	Molecular Function	2	33	1	0.758082	F01.PB4529;F01.PB37168	GO:0009684	indoleacetic acid biosynthetic process	Biological Process	7	37	1	0.13574	F01.PB10884;F01.PB9351;F01.PB10024;F01.PB36303;F01.PB33185;F01.PB12990;F01.PB31428
GO:0004176	ATP-dependent peptidase activity	Molecular Function	2	33	1	0.758082	F01.PB34988;F01.PB37068	GO:0004091	carboxylic ester hydrolase activity	Molecular Function	6	31	1	0.14547	F01.PB33257;F01.PB16060;F01.PB13049;F01.PB7383;F01.PB12516;F01.PB21757
GO:0008686	3,4-dihydroxy-2-butanone-4-phosphate synthase activity	Molecular Function	1	17	1	0.76121	F01.PB12082	GO:0030288	outer membrane-bounded periplasmic space	Cellular Component	2	7	1	0.148344	F01.PB35998;F01.PB29258
GO:0003935	GTP cyclohydrolase II activity	Molecular Function	1	17	1	0.76121	F01.PB12082	GO:0005654	nucleoplasm	Cellular Component	2	7	1	0.148344	F01.PB29784;F01.PB22808
GO:0003843	1,3-beta-D-glucan synthase activity	Molecular Function	1	17	1	0.76121	F01.PB23741	GO:0033897	ribonuclease T2 activity	Molecular Function	2	6	1	0.148353	F01.PB1610;F01.PB3990
GO:0003978	UDP-glucose 4-epimerase activity	Molecular Function	1	17	1	0.76121	F01.PB4956	GO:0043546	molybdopterin cofactor binding	Molecular Function	2	6	1	0.148353	F01.PB33737;F01.PB34884
GO:0003682	chromatin binding	Molecular Function	14	203	1	0.768438	F01.PB26768;F01.PB11025;F01.PB8794;F01.PB6002;F01.PB76;F01.PB34916;F01.PB31550;F01.PB10800;F01.PB8561;F01.PB11543;F01.PB31316;F01.PB6293;F01.PB26999;F01.PB17162	GO:0004729	oxygen-dependent protoporphyrinogen oxidase activity	Molecular Function	2	6	1	0.148353	F01.PB11075;F01.PB12906
GO:0004072	aspartate kinase activity	Molecular Function	1	18	1	0.780511	F01.PB22213	GO:0046577	long-chain-alcohol oxidase activity	Molecular Function	2	6	1	0.148353	F01.PB20892;F01.PB37870
GO:0004435	phosphatidylinositol phospholipase C activity	Molecular Function	1	18	1	0.780511	F01.PB16482	GO:0042736	NADH kinase activity	Molecular Function	2	6	1	0.148353	F01.PB17651;F01.PB13007
GO:0050664	oxidoreductase activity, acting on NAD(P)H, oxygen as acceptor	Molecular Function	1	18	1	0.780511	F01.PB22324	GO:0016844	strictosidine synthase activity	Molecular Function	2	6	1	0.148353	F01.PB30850;F01.PB31626
GO:0016884	carbon-nitrogen ligase activity, with glutamine as amido-N-donor	Molecular Function	1	18	1	0.780511	F01.PB17780	GO:0010285	L,L-diaminopimelate aminotransferase activity	Molecular Function	2	6	1	0.148353	F01.PB38312;F01.PB8724
GO:0008026	ATP-dependent helicase activity	Molecular Function	13	192	1	0.784376	F01.PB17246;F01.PB10261;F01.PB15306;F01.PB32849;F01.PB18378;F01.PB16105;F01.PB38783;F01.PB26318;F01.PB29161;F01.PB36272;F01.PB32506;F01.PB20637;F01.PB9099	GO:0005759	mitochondrial matrix	Cellular Component	9	61	1	0.148383	F01.PB37518;F01.PB33120;F01.PB27468;F01.PB11777;F01.PB19235;F01.PB26707;F01.PB14332;F01.PB18430;F01.PB32777
GO:0016620	oxidoreductase activity, acting on the aldehyde or oxo group of donors, NAD or NADP as acceptor	Molecular Function	2	35	1	0.786407	F01.PB13341;F01.PB33169	GO:0032259	methylation	Biological Process	46	336	1	0.148749	F01.PB5664;F01.PB12663;F01.PB9052;F01.PB37471;F01.PB6283;F01.PB7188;F01.PB21686;F01.PB2453;F01.PB5979;F01.PB9648;F01.PB14003;F01.PB13830;F01.PB10151;F01.PB28847;F01.PB28948;F01.PB10556;F01.PB30788;F01.PB9364;F01.PB31174;F01.PB8928;F01.PB13899;F01.PB1995;F01.PB2370;F01.PB31650;F01.PB25009;F01.PB6792;F01.PB16467;F01.PB18197;F01.PB1228;F01.PB10001;F01.PB33089;F01.PB9478;F01.PB26679;F01.PB5934;F01.PB…
GO:0008235	metalloexopeptidase activity	Molecular Function	1	19	1	0.798253	F01.PB30206	GO:0004556	alpha-amylase activity	Molecular Function	4	18	1	0.149958	F01.PB9440;F01.PB10062;F01.PB36049;F01.PB6972
GO:0004124	cysteine synthase activity	Molecular Function	1	19	1	0.798253	F01.PB6316	GO:0030247	polysaccharide binding	Molecular Function	4	18	1	0.149958	F01.PB20962;F01.PB17642;F01.PB3172;F01.PB21403
GO:0003871	5-methyltetrahydropteroyltriglutamate-homocysteine S-methyltransferase activity	Molecular Function	1	19	1	0.798253	F01.PB14046	GO:0010196	nonphotochemical quenching	Biological Process	4	18	1	0.152173	F01.PB9048;F01.PB5550;F01.PB8788;F01.PB11871
GO:0004802	transketolase activity	Molecular Function	1	19	1	0.798253	F01.PB20392	GO:0030246	carbohydrate binding	Molecular Function	27	189	1	0.154926	F01.PB15619;F01.PB34545;F01.PB7158;F01.PB26042;F01.PB37369;F01.PB38118;F01.PB22580;F01.PB30012;F01.PB25632;F01.PB22358;F01.PB24016;F01.PB28634;F01.PB35415;F01.PB12053;F01.PB15057;F01.PB36497;F01.PB35036;F01.PB28938;F01.PB9927;F01.PB15287;F01.PB24368;F01.PB13626;F01.PB34885;F01.PB19693;F01.PB19348;F01.PB25574;F01.PB22258
GO:0004725	protein tyrosine phosphatase activity	Molecular Function	2	37	1	0.81177	F01.PB31596;F01.PB23561	GO:0004357	glutamate-cysteine ligase activity	Molecular Function	3	12	1	0.156614	F01.PB19127;F01.PB15072;F01.PB16398
GO:0016210	naringenin-chalcone synthase activity	Molecular Function	1	20	1	0.814561	F01.PB9593	GO:0004775	succinate-CoA ligase (ADP-forming) activity	Molecular Function	3	12	1	0.156614	F01.PB14229;F01.PB26846;F01.PB21024
GO:0033926	glycopeptide alpha-N-acetylgalactosaminidase activity	Molecular Function	1	20	1	0.814561	F01.PB26156	GO:0003840	gamma-glutamyltransferase activity	Molecular Function	3	12	1	0.156614	F01.PB21680;F01.PB17848;F01.PB20750
GO:0008312	7S RNA binding	Molecular Function	2	38	1	0.823414	F01.PB14125;F01.PB20680	GO:0003878	ATP citrate synthase activity	Molecular Function	3	12	1	0.156614	F01.PB21024;F01.PB26846;F01.PB14229
GO:0004712	protein serine/threonine/tyrosine kinase activity	Molecular Function	2	38	1	0.823414	F01.PB37138;F01.PB22428	GO:0006782	protoporphyrinogen IX biosynthetic process	Biological Process	3	12	1	0.158517	F01.PB9127;F01.PB16613;F01.PB31782
GO:0004871	signal transducer activity	Molecular Function	5	85	1	0.8264	F01.PB38223;F01.PB16482;F01.PB14177;F01.PB21332;F01.PB35569	GO:0010015	root morphogenesis	Biological Process	3	12	1	0.158517	F01.PB10001;F01.PB28731;F01.PB22162
GO:0003844	1,4-alpha-glucan branching enzyme activity	Molecular Function	1	21	1	0.829552	F01.PB27147	GO:0052716	hydroquinone	Molecular Function	5	25	1	0.159118	F01.PB22022;F01.PB20158;F01.PB18046;F01.PB14807;F01.PB39460
GO:0045548	phenylalanine ammonia-lyase activity	Molecular Function	1	21	1	0.829552	F01.PB25490	GO:0003995	acyl-CoA dehydrogenase activity	Molecular Function	5	25	1	0.159118	F01.PB35443;F01.PB18933;F01.PB20765;F01.PB12969;F01.PB32356
GO:0031683	G-protein beta/gamma-subunit complex binding	Molecular Function	1	21	1	0.829552	F01.PB38223	GO:0046274	lignin catabolic process	Biological Process	5	25	1	0.161783	F01.PB18046;F01.PB14807;F01.PB39460;F01.PB22022;F01.PB20158
GO:0003825	alpha,alpha-trehalose-phosphate synthase (UDP-forming) activity	Molecular Function	1	21	1	0.829552	F01.PB22521	GO:0042732	D-xylose metabolic process	Biological Process	5	25	1	0.161783	F01.PB9166;F01.PB23885;F01.PB32420;F01.PB18448;F01.PB21137
GO:0008080	N-acetyltransferase activity	Molecular Function	2	39	1	0.834407	F01.PB36331;F01.PB1017	GO:0009790	embryo development	Biological Process	6	32	1	0.165502	F01.PB935;F01.PB5041;F01.PB181;F01.PB3782;F01.PB7880;F01.PB6591
GO:0004222	metalloendopeptidase activity	Molecular Function	6	101	1	0.834723	F01.PB21895;F01.PB38842;F01.PB758;F01.PB35999;F01.PB30429;F01.PB36620	GO:0010118	stomatal movement	Biological Process	7	39	1	0.166124	F01.PB14252;F01.PB30046;F01.PB1801;F01.PB14055;F01.PB33948;F01.PB29321;F01.PB23523
GO:0003779	actin binding	Molecular Function	4	71	1	0.83546	F01.PB3182;F01.PB11334;F01.PB33270;F01.PB1213	GO:0042538	hyperosmotic salinity response	Biological Process	7	39	1	0.166124	F01.PB21416;F01.PB29321;F01.PB9745;F01.PB9990;F01.PB3592;F01.PB6248;F01.PB5717
GO:0043022	ribosome binding	Molecular Function	1	22	1	0.843332	F01.PB11856	GO:0042545	cell wall modification	Biological Process	11	68	1	0.168344	F01.PB15339;F01.PB39551;F01.PB19020;F01.PB10269;F01.PB37823;F01.PB22209;F01.PB37663;F01.PB14084;F01.PB18904;F01.PB13901;F01.PB12639
GO:0030276	clathrin binding	Molecular Function	1	22	1	0.843332	F01.PB36741	GO:0006612	protein targeting to membrane	Biological Process	18	121	1	0.172576	F01.PB1769;F01.PB1799;F01.PB8116;F01.PB22254;F01.PB13087;F01.PB3156;F01.PB12599;F01.PB7744;F01.PB22584;F01.PB37405;F01.PB23116;F01.PB35489;F01.PB33185;F01.PB13798;F01.PB11727;F01.PB36890;F01.PB35940;F01.PB29321
GO:0016616	oxidoreductase activity, acting on the CH-OH group of donors, NAD or NADP as acceptor	Molecular Function	1	22	1	0.843332	F01.PB33472	GO:0004478	methionine adenosyltransferase activity	Molecular Function	4	19	1	0.173454	F01.PB7141;F01.PB31070;F01.PB13977;F01.PB12617
GO:0003913	DNA photolyase activity	Molecular Function	1	23	1	0.855998	F01.PB24569	GO:0007568	aging	Biological Process	4	19	1	0.175932	F01.PB8469;F01.PB9337;F01.PB21922;F01.PB18647
GO:0008716	D-alanine-D-alanine ligase activity	Molecular Function	1	23	1	0.855998	F01.PB23120	GO:0006556	S-adenosylmethionine biosynthetic process	Biological Process	4	19	1	0.175932	F01.PB12617;F01.PB7141;F01.PB31070;F01.PB13977
GO:0016779	nucleotidyltransferase activity	Molecular Function	3	59	1	0.865522	F01.PB26410;F01.PB17582;F01.PB11752	GO:0008233	peptidase activity	Molecular Function	16	107	1	0.178711	F01.PB13897;F01.PB27601;F01.PB2190;F01.PB3150;F01.PB1732;F01.PB37615;F01.PB13804;F01.PB16894;F01.PB6766;F01.PB2430;F01.PB30193;F01.PB6908;F01.PB6704;F01.PB10523;F01.PB46;F01.PB3195
GO:0003883	CTP synthase activity	Molecular Function	1	24	1	0.867641	F01.PB27245	GO:0009505	plant-type cell wall	Cellular Component	12	90	1	0.181103	F01.PB7254;F01.PB2058;F01.PB11724;F01.PB30012;F01.PB19574;F01.PB24368;F01.PB22580;F01.PB9816;F01.PB9081;F01.PB21977;F01.PB8925;F01.PB20282
GO:0003899	DNA-directed RNA polymerase activity	Molecular Function	5	91	1	0.867954	F01.PB717;F01.PB23698;F01.PB23262;F01.PB38427;F01.PB23748	GO:0010287	plastoglobule	Cellular Component	12	90	1	0.181103	F01.PB5550;F01.PB9048;F01.PB3346;F01.PB8788;F01.PB33154;F01.PB13927;F01.PB16830;F01.PB13288;F01.PB12599;F01.PB5311;F01.PB19440;F01.PB6238
GO:0004747	ribokinase activity	Molecular Function	1	25	1	0.878343	F01.PB22542	GO:0044464	cell part	Cellular Component	3	15	1	0.181933	F01.PB37805;F01.PB11168;F01.PB14228
GO:0051082	unfolded protein binding	Molecular Function	9	154	1	0.882833	F01.PB9638;F01.PB35727;F01.PB33424;F01.PB33418;F01.PB39237;F01.PB19405;F01.PB34019;F01.PB7544;F01.PB535	GO:0008299	isoprenoid biosynthetic process	Biological Process	5	26	1	0.182219	F01.PB32050;F01.PB15118;F01.PB19917;F01.PB14076;F01.PB33658
GO:0019843	rRNA binding	Molecular Function	3	62	1	0.886691	F01.PB5519;F01.PB9374;F01.PB2657	GO:0046856	phosphatidylinositol dephosphorylation	Biological Process	5	26	1	0.182219	F01.PB21448;F01.PB19376;F01.PB13693;F01.PB16096;F01.PB15999
GO:0015450	P-P-bond-hydrolysis-driven protein transmembrane transporter activity	Molecular Function	1	27	1	0.897222	F01.PB17263	GO:0009765	photosynthesis, light harvesting	Biological Process	22	153	1	0.18283	F01.PB5762;F01.PB34029;F01.PB6238;F01.PB13945;F01.PB31822;F01.PB5558;F01.PB10056;F01.PB31412;F01.PB13927;F01.PB8788;F01.PB6118;F01.PB9048;F01.PB11255;F01.PB12235;F01.PB34078;F01.PB11885;F01.PB34389;F01.PB14740;F01.PB13824;F01.PB5809;F01.PB5553;F01.PB5550
GO:0008237	metallopeptidase activity	Molecular Function	1	27	1	0.897222	F01.PB18231	GO:0004108	citrate (Si)-synthase activity	Molecular Function	3	13	1	0.186908	F01.PB38186;F01.PB13612;F01.PB9215
GO:0004843	ubiquitin-specific protease activity	Molecular Function	1	27	1	0.897222	F01.PB38444	GO:0046524	sucrose-phosphate synthase activity	Molecular Function	3	13	1	0.186908	F01.PB25563;F01.PB30103;F01.PB30063
GO:0016760	cellulose synthase (UDP-forming) activity	Molecular Function	5	99	1	0.910025	F01.PB27540;F01.PB37558;F01.PB14564;F01.PB29849;F01.PB37319	GO:0005943	phosphatidylinositol 3-kinase complex, class IA	Cellular Component	1	2	1	0.189053	F01.PB1631
GO:0004012	phospholipid-translocating ATPase activity	Molecular Function	1	29	1	0.913173	F01.PB35161	GO:0045485	omega-6 fatty acid desaturase activity	Molecular Function	2	7	1	0.192251	F01.PB31425;F01.PB11558
GO:0019829	cation-transporting ATPase activity	Molecular Function	5	101	1	0.918504	F01.PB27880;F01.PB35161;F01.PB22275;F01.PB26551;F01.PB34900	GO:0016720	delta12-fatty acid dehydrogenase activity	Molecular Function	2	7	1	0.192251	F01.PB11558;F01.PB31425
GO:0050662	coenzyme binding	Molecular Function	8	150	1	0.9248	F01.PB12990;F01.PB13826;F01.PB9616;F01.PB21992;F01.PB13558;F01.PB5551;F01.PB6304;F01.PB4956	GO:0045430	chalcone isomerase activity	Molecular Function	2	7	1	0.192251	F01.PB5386;F01.PB195
GO:0003712	transcription cofactor activity	Molecular Function	1	31	1	0.926649	F01.PB4514	GO:0070290	N-acylphosphatidylethanolamine-specific phospholipase D activity	Molecular Function	2	7	1	0.192251	F01.PB20027;F01.PB1026
GO:0015035	protein disulfide oxidoreductase activity	Molecular Function	5	104	1	0.929901	F01.PB8498;F01.PB3317;F01.PB3056;F01.PB498;F01.PB3271	GO:0004750	ribulose-phosphate 3-epimerase activity	Molecular Function	2	7	1	0.192251	F01.PB9902;F01.PB3325
GO:0003964	RNA-directed DNA polymerase activity	Molecular Function	1	32	1	0.932582	F01.PB37068	GO:0004561	alpha-N-acetylglucosaminidase activity	Molecular Function	2	7	1	0.192251	F01.PB25291;F01.PB35126
GO:0046933	proton-transporting ATP synthase activity, rotational mechanism	Molecular Function	3	71	1	0.933438	F01.PB27749;F01.PB5017;F01.PB18783	GO:0008442	3-hydroxyisobutyrate dehydrogenase activity	Molecular Function	2	7	1	0.192251	F01.PB32579;F01.PB8405
GO:0004527	exonuclease activity	Molecular Function	1	33	1	0.938035	F01.PB9209	GO:0005217	intracellular ligand-gated ion channel activity	Molecular Function	2	7	1	0.192251	F01.PB29258;F01.PB35998
GO:0004177	aminopeptidase activity	Molecular Function	1	34	1	0.943047	F01.PB30206	GO:0016836	hydro-lyase activity	Molecular Function	2	7	1	0.192251	F01.PB16771;F01.PB10842
GO:0045158	electron transporter, transferring electrons within cytochrome b6/f complex of photosystem II activity	Molecular Function	1	34	1	0.943047	F01.PB37168	GO:0004451	isocitrate lyase activity	Molecular Function	2	7	1	0.192251	F01.PB33899;F01.PB17820
GO:0016788	hydrolase activity, acting on ester bonds	Molecular Function	4	92	1	0.945711	F01.PB6100;F01.PB6904;F01.PB37021;F01.PB11660	GO:0042128	nitrate assimilation	Biological Process	2	7	1	0.193955	F01.PB33737;F01.PB34884
GO:0003755	peptidyl-prolyl cis-trans isomerase activity	Molecular Function	4	93	1	0.948673	F01.PB8938;F01.PB28929;F01.PB11234;F01.PB3017	GO:0019419	sulfate reduction	Biological Process	2	7	1	0.193955	F01.PB20033;F01.PB14628
GO:0030145	manganese ion binding	Molecular Function	4	94	1	0.951487	F01.PB6516;F01.PB20497;F01.PB2810;F01.PB3975	GO:0019427	acetyl-CoA biosynthetic process from acetate	Biological Process	2	7	1	0.193955	F01.PB14459;F01.PB14867
GO:0016740	transferase activity	Molecular Function	14	254	1	0.954397	F01.PB6316;F01.PB32399;F01.PB2713;F01.PB8503;F01.PB35883;F01.PB32504;F01.PB17780;F01.PB35295;F01.PB32948;F01.PB34984;F01.PB18825;F01.PB21146;F01.PB19005;F01.PB29644	GO:0006779	porphyrin-containing compound biosynthetic process	Biological Process	2	7	1	0.193955	F01.PB11075;F01.PB12906
GO:0004743	pyruvate kinase activity	Molecular Function	1	38	1	0.959359	F01.PB11942	GO:0046373	L-arabinose metabolic process	Biological Process	2	7	1	0.193955	F01.PB20170;F01.PB22751
GO:0030955	potassium ion binding	Molecular Function	1	38	1	0.959359	F01.PB11942	GO:0051028	mRNA transport	Biological Process	2	7	1	0.193955	F01.PB12009;F01.PB27858
GO:1901363	heterocyclic compound binding	Molecular Function	2	60	1	0.960104	F01.PB15016;F01.PB18654	GO:0006573	valine metabolic process	Biological Process	2	7	1	0.193955	F01.PB32579;F01.PB8405
GO:0015078	hydrogen ion transmembrane transporter activity	Molecular Function	2	60	1	0.960104	F01.PB23906;F01.PB3897	GO:0048443	stamen development	Biological Process	7	41	1	0.199201	F01.PB27564;F01.PB27505;F01.PB24288;F01.PB26311;F01.PB30128;F01.PB23226;F01.PB29270
GO:0097159	organic cyclic compound binding	Molecular Function	2	60	1	0.960104	F01.PB15016;F01.PB18654	GO:0003779	actin binding	Molecular Function	11	71	1	0.200798	F01.PB3182;F01.PB29262;F01.PB38703;F01.PB15388;F01.PB36718;F01.PB2321;F01.PB5522;F01.PB34699;F01.PB28029;F01.PB33270;F01.PB1213
GO:0016168	chlorophyll binding	Molecular Function	9	181	1	0.961197	F01.PB20083;F01.PB23530;F01.PB37168;F01.PB3498;F01.PB7072;F01.PB13805;F01.PB8195;F01.PB23998;F01.PB31822	GO:0042546	cell wall biogenesis	Biological Process	6	34	1	0.202333	F01.PB21833;F01.PB32822;F01.PB33556;F01.PB22846;F01.PB7502;F01.PB10019
GO:0045735	nutrient reservoir activity	Molecular Function	1	40	1	0.965669	F01.PB6516	GO:0005488	binding	Molecular Function	24	172	1	0.202925	F01.PB11055;F01.PB7105;F01.PB36400;F01.PB7175;F01.PB24248;F01.PB13694;F01.PB4554;F01.PB34859;F01.PB31347;F01.PB22470;F01.PB17814;F01.PB13542;F01.PB21988;F01.PB2688;F01.PB11772;F01.PB8683;F01.PB14456;F01.PB22934;F01.PB2111;F01.PB8132;F01.PB15569;F01.PB16771;F01.PB11009;F01.PB14900
GO:0008017	microtubule binding	Molecular Function	8	176	1	0.976793	F01.PB34716;F01.PB30271;F01.PB16029;F01.PB6948;F01.PB21522;F01.PB37383;F01.PB26074;F01.PB1516	GO:0009627	systemic acquired resistance	Biological Process	11	71	1	0.205791	F01.PB31900;F01.PB10884;F01.PB36303;F01.PB11783;F01.PB31428;F01.PB35727;F01.PB20669;F01.PB342;F01.PB21506;F01.PB33472;F01.PB4388
GO:0008234	cysteine-type peptidase activity	Molecular Function	5	125	1	0.977097	F01.PB22444;F01.PB15252;F01.PB9461;F01.PB10297;F01.PB7098	GO:0000156	phosphorelay response regulator activity	Molecular Function	15	102	1	0.206093	F01.PB3562;F01.PB18535;F01.PB18480;F01.PB27984;F01.PB23153;F01.PB560;F01.PB38835;F01.PB16639;F01.PB14722;F01.PB18237;F01.PB16194;F01.PB66;F01.PB19345;F01.PB28738;F01.PB31013
GO:0046961	proton-transporting ATPase activity, rotational mechanism	Molecular Function	2	68	1	0.977419	F01.PB18783;F01.PB27749	GO:0006816	calcium ion transport	Biological Process	17	117	1	0.207592	F01.PB15626;F01.PB22503;F01.PB33839;F01.PB33556;F01.PB1769;F01.PB10447;F01.PB12534;F01.PB10417;F01.PB9048;F01.PB15661;F01.PB31952;F01.PB19466;F01.PB6817;F01.PB32615;F01.PB21332;F01.PB30112;F01.PB8788
GO:0051536	iron-sulfur cluster binding	Molecular Function	2	68	1	0.977419	F01.PB10052;F01.PB16191	GO:0000160	phosphorelay signal transduction system	Biological Process	19	133	1	0.212225	F01.PB8245;F01.PB16194;F01.PB31013;F01.PB18237;F01.PB3562;F01.PB18535;F01.PB36288;F01.PB10549;F01.PB13535;F01.PB66;F01.PB5478;F01.PB14722;F01.PB18480;F01.PB23153;F01.PB30046;F01.PB560;F01.PB38835;F01.PB16639;F01.PB23523
GO:0005543	phospholipid binding	Molecular Function	3	90	1	0.979834	F01.PB11496;F01.PB33365;F01.PB25485	GO:0004029	aldehyde dehydrogenase (NAD) activity	Molecular Function	3	14	1	0.218537	F01.PB12688;F01.PB6054;F01.PB9083
GO:0016746	transferase activity, transferring acyl groups	Molecular Function	1	48	1	0.982523	F01.PB12170	GO:0030060	L-malate dehydrogenase activity	Molecular Function	3	14	1	0.218537	F01.PB13484;F01.PB7542;F01.PB12581
GO:0005097	Rab GTPase activator activity	Molecular Function	1	49	1	0.983937	F01.PB15657	GO:0016987	sigma factor activity	Molecular Function	3	14	1	0.218537	F01.PB19544;F01.PB18824;F01.PB21560
GO:0003746	translation elongation factor activity	Molecular Function	4	114	1	0.985035	F01.PB36298;F01.PB13247;F01.PB16623;F01.PB18179	GO:0050378	UDP-glucuronate 4-epimerase activity	Molecular Function	1	2	1	0.21964	F01.PB12990
GO:0004842	ubiquitin-protein transferase activity	Molecular Function	10	220	1	0.98614	F01.PB14177;F01.PB18647;F01.PB32175;F01.PB26040;F01.PB12653;F01.PB21915;F01.PB11217;F01.PB8270;F01.PB29894;F01.PB7879	GO:0047622	adenosine nucleosidase activity	Molecular Function	1	2	1	0.21964	F01.PB6705
GO:0005488	binding	Molecular Function	7	172	1	0.987895	F01.PB7175;F01.PB16842;F01.PB3483;F01.PB11772;F01.PB15817;F01.PB7703;F01.PB11009	GO:0008482	sulfite oxidase activity	Molecular Function	1	2	1	0.21964	F01.PB30182
GO:0004298	threonine-type endopeptidase activity	Molecular Function	1	55	1	0.990321	F01.PB5626	GO:0045437	uridine nucleosidase activity	Molecular Function	1	2	1	0.21964	F01.PB6705
GO:0003677	DNA binding	Molecular Function	81	1267	1	0.991456	F01.PB17140;F01.PB31559;F01.PB14761;F01.PB23262;F01.PB23748;F01.PB21313;F01.PB8071;F01.PB13496;F01.PB23698;F01.PB10633;F01.PB11025;F01.PB38427;F01.PB76;F01.PB29692;F01.PB11543;F01.PB8561;F01.PB2065;F01.PB28435;F01.PB22498;F01.PB11209;F01.PB5632;F01.PB31550;F01.PB27644;F01.PB19533;F01.PB3722;F01.PB7479;F01.PB6362;F01.PB6545;F01.PB10738;F01.PB22712;F01.PB33379;F01.PB16033;F01.PB18480;F01.PB28316;F0…	GO:0004337	geranyltranstransferase activity	Molecular Function	1	2	1	0.21964	F01.PB5916
GO:0003684	damaged DNA binding	Molecular Function	1	57	1	0.991825	F01.PB29161	GO:0003922	GMP synthase (glutamine-hydrolyzing) activity	Molecular Function	1	2	1	0.21964	F01.PB32456
GO:0000287	magnesium ion binding	Molecular Function	9	215	1	0.992135	F01.PB21993;F01.PB23530;F01.PB8486;F01.PB11942;F01.PB36097;F01.PB35161;F01.PB23998;F01.PB21917;F01.PB20565	GO:0072585	xanthosine nucleotidase activity	Molecular Function	1	2	1	0.21964	F01.PB6705
GO:0008536	Ran GTPase binding	Molecular Function	2	84	1	0.992978	F01.PB18710;F01.PB35342	GO:0003863	3-methyl-2-oxobutanoate dehydrogenase (2-methylpropanoyl-transferring) activity	Molecular Function	1	2	1	0.21964	F01.PB13395
GO:0008137	NADH dehydrogenase (ubiquinone) activity	Molecular Function	1	60	1	0.993655	F01.PB16870	GO:0005313	L-glutamate transmembrane transporter activity	Molecular Function	1	2	1	0.21964	F01.PB24776
GO:0003723	RNA binding	Molecular Function	35	633	1	0.995045	F01.PB203;F01.PB7739;F01.PB36166;F01.PB19659;F01.PB6013;F01.PB38954;F01.PB28592;F01.PB16617;F01.PB17624;F01.PB9759;F01.PB1487;F01.PB31473;F01.PB17582;F01.PB12268;F01.PB31433;F01.PB22673;F01.PB32506;F01.PB8916;F01.PB24449;F01.PB28642;F01.PB8244;F01.PB5844;F01.PB35593;F01.PB19139;F01.PB2693;F01.PB26410;F01.PB10976;F01.PB4770;F01.PB1610;F01.PB25546;F01.PB1810;F01.PB10545;F01.PB37068;F01.PB31586;F01.…	GO:0003866	3-phosphoshikimate 1-carboxyvinyltransferase activity	Molecular Function	1	2	1	0.21964	F01.PB18683
GO:0000166	nucleotide binding	Molecular Function	49	873	1	0.998258	F01.PB28642;F01.PB27865;F01.PB19139;F01.PB25843;F01.PB30679;F01.PB10474;F01.PB22680;F01.PB37100;F01.PB22308;F01.PB24449;F01.PB20002;F01.PB12990;F01.PB17372;F01.PB16801;F01.PB33472;F01.PB30546;F01.PB27888;F01.PB17324;F01.PB30601;F01.PB14098;F01.PB20237;F01.PB21992;F01.PB36673;F01.PB27870;F01.PB196;F01.PB8484;F01.PB11479;F01.PB16617;F01.PB28592;F01.PB16198;F01.PB17624;F01.PB24452;F01.PB35169;F01.PB…	GO:0003856	3-dehydroquinate synthase activity	Molecular Function	1	2	1	0.21964	F01.PB31613
GO:0005198	structural molecule activity	Molecular Function	2	104	1	0.998434	F01.PB7457;F01.PB1799	GO:0080124	pheophytinase activity	Molecular Function	1	2	1	0.21964	F01.PB17675
GO:0003777	microtubule motor activity	Molecular Function	3	138	1	0.999248	F01.PB26074;F01.PB37383;F01.PB34716	GO:0047724	inosine nucleosidase activity	Molecular Function	1	2	1	0.21964	F01.PB6705
GO:0003743	translation initiation factor activity	Molecular Function	6	207	1	0.99945	F01.PB17826;F01.PB11856;F01.PB22472;F01.PB1549;F01.PB11752;F01.PB20882	GO:0016768	spermine synthase activity	Molecular Function	1	2	1	0.21964	F01.PB11291
GO:0003924	GTPase activity	Molecular Function	12	322	1	0.999509	F01.PB29340;F01.PB18179;F01.PB13507;F01.PB14560;F01.PB18021;F01.PB12056;F01.PB38223;F01.PB23712;F01.PB14823;F01.PB11270;F01.PB31537;F01.PB16879	GO:0046910	pectinesterase inhibitor activity	Molecular Function	1	2	1	0.21964	F01.PB976
GO:0004386	helicase activity	Molecular Function	1	101	1	0.999802	F01.PB10417	GO:0004161	dimethylallyltranstransferase activity	Molecular Function	1	2	1	0.21964	F01.PB5916
GO:0004221	ubiquitin thiolesterase activity	Molecular Function	1	107	1	0.999881	F01.PB38444	GO:0008474	palmitoyl-(protein) hydrolase activity	Molecular Function	1	2	1	0.21964	F01.PB11034
GO:0003676	nucleic acid binding	Molecular Function	41	850	1	0.999944	F01.PB37100;F01.PB22308;F01.PB32849;F01.PB22680;F01.PB25843;F01.PB17392;F01.PB20045;F01.PB30679;F01.PB27865;F01.PB36599;F01.PB36673;F01.PB20237;F01.PB16105;F01.PB30546;F01.PB17324;F01.PB32351;F01.PB35474;F01.PB18378;F01.PB23729;F01.PB38783;F01.PB4514;F01.PB16778;F01.PB32078;F01.PB26318;F01.PB36272;F01.PB27994;F01.PB9209;F01.PB1626;F01.PB20637;F01.PB8484;F01.PB11479;F01.PB17246;F01.PB10261;F01.PB3…	GO:0045337	farnesyl diphosphate biosynthetic process	Biological Process	1	2	1	0.220782	F01.PB5916
GO:0046982	protein heterodimerization activity	Molecular Function	2	151	1	0.999959	F01.PB15123;F01.PB2377	GO:0052746	inositol phosphorylation	Biological Process	1	2	1	0.220782	F01.PB2460
GO:0008270	zinc ion binding	Molecular Function	91	1614	1	0.999963	F01.PB14922;F01.PB8100;F01.PB26899;F01.PB29849;F01.PB11891;F01.PB9179;F01.PB30165;F01.PB6342;F01.PB6582;F01.PB6239;F01.PB31226;F01.PB10405;F01.PB35295;F01.PB37630;F01.PB6505;F01.PB18430;F01.PB11531;F01.PB31688;F01.PB15791;F01.PB14046;F01.PB37558;F01.PB36599;F01.PB5233;F01.PB35479;F01.PB15482;F01.PB38711;F01.PB33346;F01.PB37100;F01.PB18499;F01.PB33234;F01.PB4077;F01.PB18179;F01.PB5902;F01.PB20308;…	GO:0051938	L-glutamate import	Biological Process	1	2	1	0.220782	F01.PB24776
GO:0005525	GTP binding	Molecular Function	16	529	1	1	F01.PB38223;F01.PB12056;F01.PB18179;F01.PB14560;F01.PB18021;F01.PB29340;F01.PB5973;F01.PB20583;F01.PB16879;F01.PB23712;F01.PB12658;F01.PB13507;F01.PB31537;F01.PB29348;F01.PB14823;F01.PB11270	GO:0019287	isopentenyl diphosphate biosynthetic process, mevalonate pathway	Biological Process	1	2	1	0.220782	F01.PB13588
GO:0005524	ATP binding	Molecular Function	206	3937	1	1	F01.PB34988;F01.PB22155;F01.PB27544;F01.PB19534;F01.PB30034;F01.PB35903;F01.PB11031;F01.PB16189;F01.PB29161;F01.PB37138;F01.PB35161;F01.PB23886;F01.PB27420;F01.PB24536;F01.PB25235;F01.PB10555;F01.PB33640;F01.PB15211;F01.PB32687;F01.PB15264;F01.PB15478;F01.PB27527;F01.PB22275;F01.PB20303;F01.PB35555;F01.PB21895;F01.PB26375;F01.PB36936;F01.PB18783;F01.PB18378;F01.PB18549;F01.PB5149;F01.PB10893;F01.…	GO:0042353	fucose biosynthetic process	Biological Process	1	2	1	0.220782	F01.PB15076
GO:0016021	integral component of membrane	Cellular Component	255	2738	0.000166114	1.43202e-06	F01.PB19466;F01.PB16070;F01.PB26847;F01.PB34900;F01.PB10806;F01.PB16490;F01.PB37430;F01.PB28654;F01.PB13704;F01.PB16522;F01.PB17417;F01.PB11281;F01.PB22657;F01.PB26551;F01.PB14269;F01.PB28797;F01.PB6591;F01.PB26500;F01.PB13691;F01.PB13923;F01.PB22352;F01.PB26966;F01.PB29849;F01.PB10934;F01.PB19862;F01.PB15937;F01.PB12534;F01.PB29199;F01.PB36314;F01.PB36802;F01.PB20550;F01.PB20542;F01.PB18376;F01.…	GO:0007112	male meiosis cytokinesis	Biological Process	1	2	1	0.220782	F01.PB31485
GO:0005618	cell wall	Cellular Component	39	250	0.000391571	3.37561e-06	F01.PB4994;F01.PB13989;F01.PB26232;F01.PB5325;F01.PB5950;F01.PB7502;F01.PB32099;F01.PB30387;F01.PB37823;F01.PB6235;F01.PB14084;F01.PB1732;F01.PB8170;F01.PB11923;F01.PB10454;F01.PB33424;F01.PB5567;F01.PB15608;F01.PB6295;F01.PB12142;F01.PB20539;F01.PB33168;F01.PB11093;F01.PB20570;F01.PB10269;F01.PB5577;F01.PB6934;F01.PB35728;F01.PB1487;F01.PB6312;F01.PB22209;F01.PB7164;F01.PB6127;F01.PB3150;F01.PB5…	GO:0034756	regulation of iron ion transport	Biological Process	1	2	1	0.220782	F01.PB28780
GO:0019008	molybdopterin synthase complex	Cellular Component	4	4	0.00307135	2.64772e-05	F01.PB38724;F01.PB20406;F01.PB17285;F01.PB13093	GO:0006695	cholesterol biosynthetic process	Biological Process	1	2	1	0.220782	F01.PB5916
GO:0005576	extracellular region	Cellular Component	23	132	0.00701542	6.04778e-05	F01.PB19508;F01.PB21603;F01.PB6344;F01.PB5697;F01.PB5604;F01.PB14494;F01.PB31181;F01.PB38691;F01.PB26232;F01.PB12783;F01.PB1732;F01.PB35728;F01.PB19418;F01.PB36387;F01.PB18093;F01.PB6516;F01.PB7178;F01.PB18707;F01.PB6361;F01.PB19266;F01.PB9815;F01.PB3150;F01.PB6924	GO:0009247	glycolipid biosynthetic process	Biological Process	1	2	1	0.220782	F01.PB15619
GO:0016020	membrane	Cellular Component	109	1147	0.147996	0.00127583	F01.PB14648;F01.PB17849;F01.PB24452;F01.PB3363;F01.PB33345;F01.PB555;F01.PB22665;F01.PB20841;F01.PB14443;F01.PB21895;F01.PB14813;F01.PB9597;F01.PB7919;F01.PB5697;F01.PB14814;F01.PB10777;F01.PB11929;F01.PB18289;F01.PB27392;F01.PB12178;F01.PB22945;F01.PB35023;F01.PB15972;F01.PB11341;F01.PB31017;F01.PB17811;F01.PB16353;F01.PB22405;F01.PB27984;F01.PB16444;F01.PB17322;F01.PB17880;F01.PB35728;F01.PB128…	GO:0048569	post-embryonic organ development	Biological Process	1	2	1	0.220782	F01.PB607
GO:0022626	cytosolic ribosome	Cellular Component	12	62	0.155107	0.00133713	F01.PB35228;F01.PB8363;F01.PB33700;F01.PB21129;F01.PB5626;F01.PB27124;F01.PB27361;F01.PB10001;F01.PB33120;F01.PB27468;F01.PB14733;F01.PB37518	GO:0033384	geranyl diphosphate biosynthetic process	Biological Process	1	2	1	0.220782	F01.PB5916
GO:0005578	proteinaceous extracellular matrix	Cellular Component	3	5	0.384053	0.0033108	F01.PB23773;F01.PB28888;F01.PB26799	GO:0009871	jasmonic acid and ethylene-dependent systemic resistance, ethylene mediated signaling pathway	Biological Process	1	2	1	0.220782	F01.PB11917
GO:0031307	integral component of mitochondrial outer membrane	Cellular Component	4	12	0.952796	0.00821376	F01.PB25600;F01.PB36658;F01.PB24617;F01.PB26610	GO:0009957	epidermal cell fate specification	Biological Process	1	2	1	0.220782	F01.PB28041
GO:0031969	chloroplast membrane	Cellular Component	6	26	1	0.00896918	F01.PB3317;F01.PB29340;F01.PB42;F01.PB80;F01.PB5337;F01.PB23712	GO:0010223	secondary shoot formation	Biological Process	1	2	1	0.220782	F01.PB9606
GO:0005759	mitochondrial matrix	Cellular Component	10	61	1	0.01102	F01.PB37518;F01.PB7617;F01.PB37068;F01.PB30928;F01.PB27361;F01.PB33120;F01.PB27468;F01.PB19235;F01.PB18430;F01.PB33700	GO:0009856	pollination	Biological Process	1	2	1	0.220782	F01.PB4235
GO:0048046	apoplast	Cellular Component	31	281	1	0.0111663	F01.PB10001;F01.PB10796;F01.PB5577;F01.PB10806;F01.PB6312;F01.PB14413;F01.PB32828;F01.PB14502;F01.PB11923;F01.PB5567;F01.PB6295;F01.PB10955;F01.PB13989;F01.PB5950;F01.PB27609;F01.PB27361;F01.PB6127;F01.PB7164;F01.PB23358;F01.PB16191;F01.PB13580;F01.PB2058;F01.PB7254;F01.PB6850;F01.PB6934;F01.PB15608;F01.PB33700;F01.PB8170;F01.PB7502;F01.PB32099;F01.PB4994	GO:0010245	radial microtubular system formation	Biological Process	1	2	1	0.220782	F01.PB31485
GO:0015629	actin cytoskeleton	Cellular Component	4	15	1	0.0190598	F01.PB3182;F01.PB11334;F01.PB33270;F01.PB1213	GO:0006218	uridine catabolic process	Biological Process	1	2	1	0.220782	F01.PB6705
GO:0009505	plant-type cell wall	Cellular Component	12	90	1	0.0270434	F01.PB7254;F01.PB13381;F01.PB2058;F01.PB11724;F01.PB24080;F01.PB16353;F01.PB23358;F01.PB9816;F01.PB14502;F01.PB7526;F01.PB20282;F01.PB17322	GO:0006152	purine nucleoside catabolic process	Biological Process	1	2	1	0.220782	F01.PB6705
GO:0005881	cytoplasmic microtubule	Cellular Component	2	5	1	0.0445547	F01.PB6948;F01.PB30271	GO:0002376	immune system process	Biological Process	1	2	1	0.220782	F01.PB8132
GO:0016459	myosin complex	Cellular Component	4	22	1	0.0686982	F01.PB38304;F01.PB30020;F01.PB23867;F01.PB35621	GO:0071310	cellular response to organic substance	Biological Process	1	2	1	0.220782	F01.PB38580
GO:0010319	stromule	Cellular Component	6	41	1	0.0707255	F01.PB33700;F01.PB11338;F01.PB10806;F01.PB32099;F01.PB13965;F01.PB27361	GO:0016042	lipid catabolic process	Biological Process	3	14	1	0.220993	F01.PB20027;F01.PB21757;F01.PB1026
GO:0010006	Toc complex	Cellular Component	1	1	1	0.0718397	F01.PB17263	GO:0005986	sucrose biosynthetic process	Biological Process	3	14	1	0.220993	F01.PB8276;F01.PB25563;F01.PB30103
GO:0031012	extracellular matrix	Cellular Component	2	7	1	0.085022	F01.PB30429;F01.PB758	GO:0010229	inflorescence development	Biological Process	3	14	1	0.220993	F01.PB11075;F01.PB38291;F01.PB12906
GO:0016363	nuclear matrix	Cellular Component	2	7	1	0.085022	F01.PB30387;F01.PB5325	GO:0009225	nucleotide-sugar metabolic process	Biological Process	3	14	1	0.220993	F01.PB11001;F01.PB17830;F01.PB12990
GO:0009501	amyloplast	Cellular Component	3	15	1	0.0879756	F01.PB36287;F01.PB27159;F01.PB18438	GO:0005886	plasma membrane	Cellular Component	94	875	1	0.223116	F01.PB8523;F01.PB21365;F01.PB2706;F01.PB9951;F01.PB1187;F01.PB25238;F01.PB20194;F01.PB6541;F01.PB13838;F01.PB9639;F01.PB10019;F01.PB19370;F01.PB3177;F01.PB862;F01.PB7420;F01.PB14252;F01.PB6767;F01.PB11917;F01.PB9081;F01.PB32563;F01.PB33028;F01.PB13868;F01.PB1494;F01.PB24776;F01.PB11727;F01.PB1165;F01.PB15264;F01.PB35254;F01.PB33764;F01.PB8214;F01.PB4382;F01.PB30345;F01.PB14846;F01.PB33324;F01.PB3…
GO:0031225	anchored component of membrane	Cellular Component	4	25	1	0.100504	F01.PB32398;F01.PB375;F01.PB10079;F01.PB31906	GO:0009409	response to cold	Biological Process	20	142	1	0.223478	F01.PB13087;F01.PB5382;F01.PB22254;F01.PB36890;F01.PB1773;F01.PB7141;F01.PB13798;F01.PB11338;F01.PB35489;F01.PB31070;F01.PB22808;F01.PB8701;F01.PB27223;F01.PB35940;F01.PB10417;F01.PB29784;F01.PB29321;F01.PB23116;F01.PB15880;F01.PB9990
GO:0005884	actin filament	Cellular Component	2	8	1	0.108116	F01.PB17111;F01.PB35130	GO:0030551	cyclic nucleotide binding	Molecular Function	4	21	1	0.223724	F01.PB20608;F01.PB34971;F01.PB14355;F01.PB33764
GO:0009543	chloroplast thylakoid lumen	Cellular Component	8	69	1	0.120421	F01.PB3017;F01.PB6393;F01.PB22139;F01.PB4529;F01.PB885;F01.PB11234;F01.PB31832;F01.PB2043	GO:0004650	polygalacturonase activity	Molecular Function	4	21	1	0.223724	F01.PB12274;F01.PB19266;F01.PB14909;F01.PB19418
GO:0010598	NAD(P)H dehydrogenase complex (plastoquinone)	Cellular Component	2	9	1	0.132616	F01.PB8295;F01.PB1155	GO:0006537	glutamate biosynthetic process	Biological Process	4	21	1	0.226709	F01.PB34700;F01.PB16647;F01.PB27993;F01.PB24645
GO:0009986	cell surface	Cellular Component	2	10	1	0.158201	F01.PB35944;F01.PB16070	GO:0005773	vacuole	Cellular Component	27	233	1	0.227426	F01.PB1413;F01.PB38949;F01.PB18651;F01.PB9811;F01.PB21705;F01.PB862;F01.PB32563;F01.PB3063;F01.PB6054;F01.PB11917;F01.PB18165;F01.PB36400;F01.PB35126;F01.PB3538;F01.PB556;F01.PB38783;F01.PB3699;F01.PB2534;F01.PB6817;F01.PB25291;F01.PB8392;F01.PB12051;F01.PB33774;F01.PB6873;F01.PB35254;F01.PB11725;F01.PB27466
GO:0010368	chloroplast isoamylase complex	Cellular Component	1	3	1	0.200421	F01.PB38093	GO:0005795	Golgi stack	Cellular Component	3	17	1	0.235661	F01.PB8073;F01.PB8866;F01.PB2574
GO:0045254	pyruvate dehydrogenase complex	Cellular Component	1	3	1	0.200421	F01.PB29778	GO:0046658	anchored component of plasma membrane	Cellular Component	3	17	1	0.235661	F01.PB33839;F01.PB6817;F01.PB21977
GO:0005777	peroxisome	Cellular Component	12	131	1	0.231308	F01.PB9106;F01.PB18540;F01.PB16390;F01.PB21992;F01.PB14560;F01.PB11535;F01.PB15427;F01.PB31396;F01.PB22720;F01.PB17855;F01.PB21930;F01.PB20230	GO:0004325	ferrochelatase activity	Molecular Function	2	8	1	0.237496	F01.PB20062;F01.PB10004
GO:0042644	chloroplast nucleoid	Cellular Component	3	24	1	0.246158	F01.PB35647;F01.PB22498;F01.PB34006	GO:0051740	ethylene binding	Molecular Function	2	8	1	0.237496	F01.PB19553;F01.PB28738
GO:0030532	small nuclear ribonucleoprotein complex	Cellular Component	1	4	1	0.257876	F01.PB305	GO:0017057	6-phosphogluconolactonase activity	Molecular Function	2	8	1	0.237496	F01.PB6711;F01.PB13916
GO:0035267	NuA4 histone acetyltransferase complex	Cellular Component	1	4	1	0.257876	F01.PB18089	GO:0004709	MAP kinase kinase kinase activity	Molecular Function	2	8	1	0.237496	F01.PB27612;F01.PB14072
GO:0035101	FACT complex	Cellular Component	1	4	1	0.257876	F01.PB16033	GO:0000186	activation of MAPKK activity	Biological Process	2	8	1	0.239502	F01.PB27612;F01.PB14072
GO:0005719	nuclear euchromatin	Cellular Component	1	4	1	0.257876	F01.PB16033	GO:0008610	lipid biosynthetic process	Biological Process	2	8	1	0.239502	F01.PB12641;F01.PB6069
GO:0009344	nitrite reductase complex [NAD(P)H]	Cellular Component	1	4	1	0.257876	F01.PB4529	GO:0070981	L-asparagine biosynthetic process	Biological Process	2	8	1	0.239502	F01.PB20562;F01.PB18611
GO:0005887	integral component of plasma membrane	Cellular Component	2	14	1	0.266256	F01.PB11987;F01.PB14288	GO:0015696	ammonium transport	Biological Process	2	8	1	0.239502	F01.PB6743;F01.PB8214
GO:0043234	protein complex	Cellular Component	3	26	1	0.28606	F01.PB15123;F01.PB16879;F01.PB13507	GO:0006000	fructose metabolic process	Biological Process	2	8	1	0.239502	F01.PB24646;F01.PB8276
GO:0000015	phosphopyruvate hydratase complex	Cellular Component	1	5	1	0.311207	F01.PB8486	GO:0009718	anthocyanin-containing compound biosynthetic process	Biological Process	2	8	1	0.239502	F01.PB9593;F01.PB31396
GO:0009570	chloroplast stroma	Cellular Component	43	553	1	0.314302	F01.PB14413;F01.PB32828;F01.PB6312;F01.PB38312;F01.PB7544;F01.PB11358;F01.PB30928;F01.PB38842;F01.PB16078;F01.PB535;F01.PB18499;F01.PB5902;F01.PB13965;F01.PB27361;F01.PB37019;F01.PB10417;F01.PB3317;F01.PB9057;F01.PB9638;F01.PB33424;F01.PB28846;F01.PB10796;F01.PB10001;F01.PB1237;F01.PB33185;F01.PB10806;F01.PB11902;F01.PB34019;F01.PB6859;F01.PB29611;F01.PB39237;F01.PB19041;F01.PB8724;F01.PB11828;F0…	GO:0070838	divalent metal ion transport	Biological Process	6	36	1	0.241794	F01.PB6541;F01.PB2983;F01.PB21444;F01.PB5476;F01.PB2526;F01.PB23
GO:0005840	ribosome	Cellular Component	36	464	1	0.338369	F01.PB2551;F01.PB5300;F01.PB111;F01.PB34194;F01.PB4602;F01.PB585;F01.PB11822;F01.PB8440;F01.PB5612;F01.PB243;F01.PB2130;F01.PB8916;F01.PB2185;F01.PB2657;F01.PB4638;F01.PB2123;F01.PB805;F01.PB203;F01.PB395;F01.PB12119;F01.PB8459;F01.PB2705;F01.PB6191;F01.PB5242;F01.PB11360;F01.PB4227;F01.PB5873;F01.PB34019;F01.PB2537;F01.PB11793;F01.PB196;F01.PB4490;F01.PB30390;F01.PB367;F01.PB9374;F01.PB4244	GO:0016616	oxidoreductase activity, acting on the CH-OH group of donors, NAD or NADP as acceptor	Molecular Function	4	22	1	0.250131	F01.PB8666;F01.PB16771;F01.PB11783;F01.PB33472
GO:0005856	cytoskeleton	Cellular Component	3	29	1	0.346611	F01.PB10879;F01.PB11478;F01.PB5854	GO:0005509	calcium ion binding	Molecular Function	55	430	1	0.250973	F01.PB34220;F01.PB1026;F01.PB6817;F01.PB1774;F01.PB1335;F01.PB37556;F01.PB20027;F01.PB2869;F01.PB1494;F01.PB20756;F01.PB27601;F01.PB15240;F01.PB22136;F01.PB15205;F01.PB10551;F01.PB18607;F01.PB18695;F01.PB22283;F01.PB38932;F01.PB3732;F01.PB13844;F01.PB3043;F01.PB6698;F01.PB14756;F01.PB14823;F01.PB2313;F01.PB18170;F01.PB10062;F01.PB20686;F01.PB30344;F01.PB6312;F01.PB11924;F01.PB722;F01.PB16894;F01.…
GO:0005795	Golgi stack	Cellular Component	2	17	1	0.34797	F01.PB33066;F01.PB2574	GO:0030001	metal ion transport	Biological Process	9	59	1	0.250999	F01.PB3487;F01.PB22921;F01.PB2616;F01.PB1388;F01.PB3900;F01.PB16155;F01.PB14004;F01.PB7183;F01.PB10777
GO:0046658	anchored component of plasma membrane	Cellular Component	2	17	1	0.34797	F01.PB6948;F01.PB30271	GO:0016717	oxidoreductase activity, acting on paired donors, with oxidation of a pair of donors resulting in the reduction of molecular oxygen to two molecules of water	Molecular Function	3	15	1	0.251136	F01.PB31425;F01.PB15706;F01.PB11558
GO:0005742	mitochondrial outer membrane translocase complex	Cellular Component	1	6	1	0.360708	F01.PB1329	GO:0009269	response to desiccation	Biological Process	4	22	1	0.253354	F01.PB10417;F01.PB4537;F01.PB6312;F01.PB1494
GO:0015934	large ribosomal subunit	Cellular Component	5	57	1	0.390314	F01.PB208;F01.PB30571;F01.PB2410;F01.PB31586;F01.PB5844	GO:0009827	plant-type cell wall modification	Biological Process	3	15	1	0.253848	F01.PB17000;F01.PB6698;F01.PB18170
GO:0005960	glycine cleavage complex	Cellular Component	4	45	1	0.406703	F01.PB37139;F01.PB10001;F01.PB30145;F01.PB39017	GO:0000910	cytokinesis	Biological Process	3	15	1	0.253848	F01.PB16878;F01.PB23964;F01.PB22025
GO:0019898	extrinsic component of membrane	Cellular Component	4	46	1	0.423238	F01.PB34220;F01.PB2043;F01.PB885;F01.PB4529	GO:0002213	defense response to insect	Biological Process	3	15	1	0.253848	F01.PB15072;F01.PB19127;F01.PB16398
GO:0022627	cytosolic small ribosomal subunit	Cellular Component	4	47	1	0.439657	F01.PB1487;F01.PB5321;F01.PB13904;F01.PB5937	GO:0019344	cysteine biosynthetic process	Biological Process	25	185	1	0.254305	F01.PB13798;F01.PB11871;F01.PB1494;F01.PB6312;F01.PB20161;F01.PB10001;F01.PB14178;F01.PB5550;F01.PB2526;F01.PB7056;F01.PB13830;F01.PB126;F01.PB23;F01.PB16191;F01.PB30012;F01.PB14003;F01.PB16398;F01.PB8788;F01.PB21332;F01.PB13927;F01.PB9324;F01.PB9048;F01.PB19127;F01.PB6238;F01.PB15072
GO:0015935	small ribosomal subunit	Cellular Component	6	76	1	0.467312	F01.PB2693;F01.PB1810;F01.PB5519;F01.PB10976;F01.PB4770;F01.PB31433	GO:0031969	chloroplast membrane	Cellular Component	4	26	1	0.255828	F01.PB30678;F01.PB15619;F01.PB6815;F01.PB13
GO:0022625	cytosolic large ribosomal subunit	Cellular Component	3	36	1	0.48379	F01.PB436;F01.PB151;F01.PB2540	GO:0009867	jasmonic acid mediated signaling pathway	Biological Process	14	98	1	0.255934	F01.PB29321;F01.PB36890;F01.PB35940;F01.PB35489;F01.PB11727;F01.PB13798;F01.PB23116;F01.PB23490;F01.PB12599;F01.PB7744;F01.PB13087;F01.PB3156;F01.PB8116;F01.PB22254
GO:0009317	acetyl-CoA carboxylase complex	Cellular Component	1	9	1	0.488891	F01.PB7613	GO:0006952	defense response	Biological Process	50	388	1	0.258137	F01.PB2155;F01.PB27584;F01.PB4322;F01.PB22945;F01.PB4783;F01.PB27010;F01.PB5344;F01.PB31566;F01.PB23776;F01.PB4032;F01.PB6873;F01.PB27487;F01.PB3983;F01.PB7231;F01.PB31895;F01.PB34096;F01.PB11219;F01.PB17871;F01.PB7938;F01.PB18735;F01.PB5320;F01.PB2691;F01.PB36409;F01.PB4673;F01.PB26971;F01.PB2401;F01.PB29159;F01.PB28439;F01.PB30291;F01.PB4689;F01.PB5770;F01.PB24798;F01.PB24301;F01.PB8132;F01.PB3…
GO:0030095	chloroplast photosystem II	Cellular Component	1	9	1	0.488891	F01.PB4529	GO:0006470	protein dephosphorylation	Biological Process	11	75	1	0.260578	F01.PB12704;F01.PB6248;F01.PB2473;F01.PB9882;F01.PB3592;F01.PB31506;F01.PB2802;F01.PB16197;F01.PB9065;F01.PB9745;F01.PB6781
GO:0000178	exosome (RNase complex)	Cellular Component	1	9	1	0.488891	F01.PB12268	GO:0009533	chloroplast stromal thylakoid	Cellular Component	2	10	1	0.261834	F01.PB126;F01.PB5550
GO:0005635	nuclear envelope	Cellular Component	2	23	1	0.499668	F01.PB18378;F01.PB32109	GO:0009507	chloroplast	Cellular Component	87	818	1	0.264975	F01.PB21992;F01.PB430;F01.PB9761;F01.PB23;F01.PB36430;F01.PB5350;F01.PB21660;F01.PB22176;F01.PB39542;F01.PB34885;F01.PB28523;F01.PB25611;F01.PB36497;F01.PB5323;F01.PB7357;F01.PB25997;F01.PB22628;F01.PB4919;F01.PB38396;F01.PB8925;F01.PB35752;F01.PB23120;F01.PB21124;F01.PB38118;F01.PB34078;F01.PB7548;F01.PB13887;F01.PB21484;F01.PB20592;F01.PB33234;F01.PB11034;F01.PB6817;F01.PB3160;F01.PB1769;F01.PB…
GO:0009654	photosystem II oxygen evolving complex	Cellular Component	4	52	1	0.519244	F01.PB2043;F01.PB34220;F01.PB4529;F01.PB885	GO:0004197	cysteine-type endopeptidase activity	Molecular Function	5	30	1	0.267861	F01.PB18112;F01.PB17785;F01.PB9079;F01.PB31324;F01.PB10192
GO:0042651	thylakoid membrane	Cellular Component	1	10	1	0.525634	F01.PB19993	GO:0046861	glyoxysomal membrane	Cellular Component	1	3	1	0.269731	F01.PB24133
GO:0005622	intracellular	Cellular Component	20	282	1	0.557896	F01.PB20850;F01.PB7568;F01.PB14250;F01.PB31226;F01.PB18179;F01.PB6239;F01.PB16623;F01.PB6342;F01.PB35474;F01.PB36023;F01.PB38711;F01.PB15791;F01.PB12506;F01.PB4709;F01.PB30175;F01.PB22673;F01.PB6505;F01.PB15189;F01.PB23168;F01.PB18624	GO:0016324	apical plasma membrane	Cellular Component	1	3	1	0.269731	F01.PB14624
GO:0009507	chloroplast	Cellular Component	58	818	1	0.563516	F01.PB9886;F01.PB21992;F01.PB31827;F01.PB4255;F01.PB4626;F01.PB33966;F01.PB36430;F01.PB1070;F01.PB10977;F01.PB13108;F01.PB25611;F01.PB22173;F01.PB8576;F01.PB31867;F01.PB4919;F01.PB8640;F01.PB6948;F01.PB38427;F01.PB23120;F01.PB2924;F01.PB30271;F01.PB7548;F01.PB23698;F01.PB35358;F01.PB224;F01.PB20592;F01.PB33234;F01.PB23748;F01.PB23262;F01.PB17916;F01.PB32173;F01.PB3262;F01.PB4611;F01.PB7783;F01.PB…	GO:0042175	nuclear outer membrane-endoplasmic reticulum membrane network	Cellular Component	1	3	1	0.269731	F01.PB21933
GO:0031359	integral component of chloroplast outer membrane	Cellular Component	1	13	1	0.620775	F01.PB17263	GO:0010368	chloroplast isoamylase complex	Cellular Component	1	3	1	0.269731	F01.PB36049
GO:0005945	6-phosphofructokinase complex	Cellular Component	2	29	1	0.626857	F01.PB36002;F01.PB17650	GO:0009574	preprophase band	Cellular Component	1	3	1	0.269731	F01.PB25524
GO:0005774	vacuolar membrane	Cellular Component	18	266	1	0.639647	F01.PB15564;F01.PB32021;F01.PB12096;F01.PB38302;F01.PB37630;F01.PB35228;F01.PB6312;F01.PB11031;F01.PB9814;F01.PB15482;F01.PB31479;F01.PB17780;F01.PB9166;F01.PB5284;F01.PB17255;F01.PB17670;F01.PB17263;F01.PB375	GO:0044435	plastid part	Cellular Component	1	3	1	0.269731	F01.PB5341
GO:0005853	eukaryotic translation elongation factor 1 complex	Cellular Component	1	14	1	0.648045	F01.PB13247	GO:0010363	regulation of plant-type hypersensitive response	Biological Process	17	123	1	0.271932	F01.PB29321;F01.PB36890;F01.PB35940;F01.PB35489;F01.PB33185;F01.PB13798;F01.PB23116;F01.PB12599;F01.PB7744;F01.PB22584;F01.PB37405;F01.PB13087;F01.PB3156;F01.PB8116;F01.PB22254;F01.PB1799;F01.PB1769
GO:0000276	mitochondrial proton-transporting ATP synthase complex, coupling factor F(o)	Cellular Component	1	14	1	0.648045	F01.PB3897	GO:0008716	D-alanine-D-alanine ligase activity	Molecular Function	4	23	1	0.277143	F01.PB35752;F01.PB35876;F01.PB29602;F01.PB23120
GO:0044464	cell part	Cellular Component	1	15	1	0.673357	F01.PB37805	GO:0015996	chlorophyll catabolic process	Biological Process	8	53	1	0.278563	F01.PB21090;F01.PB20919;F01.PB10294;F01.PB17675;F01.PB4570;F01.PB33261;F01.PB12519;F01.PB10271
GO:0005779	integral component of peroxisomal membrane	Cellular Component	1	15	1	0.673357	F01.PB25967	GO:0006826	iron ion transport	Biological Process	4	23	1	0.280589	F01.PB8059;F01.PB2844;F01.PB12631;F01.PB7548
GO:0019005	SCF ubiquitin ligase complex	Cellular Component	1	15	1	0.673357	F01.PB18647	GO:0010214	seed coat development	Biological Process	4	23	1	0.280589	F01.PB10955;F01.PB10796;F01.PB14413;F01.PB32828
GO:0005783	endoplasmic reticulum	Cellular Component	18	275	1	0.694556	F01.PB33418;F01.PB14033;F01.PB32634;F01.PB16247;F01.PB32021;F01.PB14251;F01.PB4245;F01.PB21129;F01.PB31985;F01.PB30034;F01.PB37537;F01.PB31479;F01.PB1799;F01.PB17780;F01.PB9166;F01.PB2574;F01.PB30112;F01.PB9593	GO:0016491	oxidoreductase activity	Molecular Function	62	493	1	0.280752	F01.PB6432;F01.PB34229;F01.PB34350;F01.PB13995;F01.PB15198;F01.PB10306;F01.PB10846;F01.PB11226;F01.PB11995;F01.PB8125;F01.PB6086;F01.PB5907;F01.PB1346;F01.PB17185;F01.PB13694;F01.PB5955;F01.PB11904;F01.PB2271;F01.PB13892;F01.PB6954;F01.PB35572;F01.PB10404;F01.PB8242;F01.PB13008;F01.PB9598;F01.PB39223;F01.PB12058;F01.PB12539;F01.PB22402;F01.PB36847;F01.PB12547;F01.PB36848;F01.PB8573;F01.PB21839;F0…
GO:0005789	endoplasmic reticulum membrane	Cellular Component	5	82	1	0.710671	F01.PB11281;F01.PB22428;F01.PB37138;F01.PB19883;F01.PB4682	GO:0003988	acetyl-CoA C-acyltransferase activity	Molecular Function	2	9	1	0.283176	F01.PB31396;F01.PB16493
GO:0005786	signal recognition particle, endoplasmic reticulum targeting	Cellular Component	2	34	1	0.712466	F01.PB14125;F01.PB20680	GO:0048027	mRNA 5'-UTR binding	Molecular Function	2	9	1	0.283176	F01.PB35254;F01.PB38949
GO:0005788	endoplasmic reticulum lumen	Cellular Component	1	17	1	0.718655	F01.PB35727	GO:0004618	phosphoglycerate kinase activity	Molecular Function	2	9	1	0.283176	F01.PB8737;F01.PB12608
GO:0000148	1,3-beta-D-glucan synthase complex	Cellular Component	1	17	1	0.718655	F01.PB23741	GO:0008515	sucrose transmembrane transporter activity	Molecular Function	2	9	1	0.283176	F01.PB11987;F01.PB20075
GO:0000220	vacuolar proton-transporting V-type ATPase, V0 domain	Cellular Component	1	17	1	0.718655	F01.PB23906	GO:0003994	aconitate hydratase activity	Molecular Function	2	9	1	0.283176	F01.PB35254;F01.PB38949
GO:0005782	peroxisomal matrix	Cellular Component	1	17	1	0.718655	F01.PB34988	GO:0008889	glycerophosphodiester phosphodiesterase activity	Molecular Function	2	9	1	0.283176	F01.PB14731;F01.PB21524
GO:0030117	membrane coat	Cellular Component	1	17	1	0.718655	F01.PB36741	GO:0010328	auxin influx transmembrane transporter activity	Molecular Function	2	9	1	0.283176	F01.PB13239;F01.PB9951
GO:0009536	plastid	Cellular Component	9	146	1	0.730253	F01.PB6591;F01.PB6495;F01.PB35945;F01.PB27758;F01.PB19985;F01.PB14252;F01.PB10474;F01.PB18127;F01.PB14055	GO:0010043	response to zinc ion	Biological Process	2	9	1	0.285455	F01.PB13868;F01.PB14684
GO:0009705	plant-type vacuole membrane	Cellular Component	1	18	1	0.738893	F01.PB9593	GO:0034440	lipid oxidation	Biological Process	2	9	1	0.285455	F01.PB10417;F01.PB28670
GO:0016604	nuclear body	Cellular Component	1	18	1	0.738893	F01.PB29890	GO:0010345	suberin biosynthetic process	Biological Process	2	9	1	0.285455	F01.PB3772;F01.PB29942
GO:0030076	light-harvesting complex	Cellular Component	1	19	1	0.757677	F01.PB13805	GO:0060919	auxin influx	Biological Process	2	9	1	0.285455	F01.PB13239;F01.PB9951
GO:0009534	chloroplast thylakoid	Cellular Component	4	71	1	0.760089	F01.PB12519;F01.PB10001;F01.PB33700;F01.PB27361	GO:0006101	citrate metabolic process	Biological Process	2	9	1	0.285455	F01.PB35254;F01.PB38949
GO:0005886	plasma membrane	Cellular Component	58	875	1	0.763802	F01.PB18127;F01.PB16070;F01.PB1487;F01.PB1187;F01.PB20194;F01.PB11811;F01.PB32634;F01.PB27609;F01.PB5325;F01.PB436;F01.PB7420;F01.PB14252;F01.PB18378;F01.PB1165;F01.PB15264;F01.PB11641;F01.PB32398;F01.PB24561;F01.PB14236;F01.PB14846;F01.PB3487;F01.PB8644;F01.PB30387;F01.PB20963;F01.PB15123;F01.PB26180;F01.PB33700;F01.PB17780;F01.PB146;F01.PB1799;F01.PB454;F01.PB9786;F01.PB6312;F01.PB27519;F01.PB1…	GO:0006526	arginine biosynthetic process	Biological Process	3	16	1	0.287314	F01.PB17655;F01.PB18593;F01.PB14154
GO:0045261	proton-transporting ATP synthase complex, catalytic core F(1)	Cellular Component	2	38	1	0.768539	F01.PB18783;F01.PB27749	GO:0000272	polysaccharide catabolic process	Biological Process	7	46	1	0.291003	F01.PB11219;F01.PB7938;F01.PB22162;F01.PB6873;F01.PB31566;F01.PB28731;F01.PB11917
GO:0005773	vacuole	Cellular Component	14	233	1	0.793463	F01.PB6948;F01.PB8640;F01.PB27609;F01.PB14288;F01.PB1487;F01.PB15836;F01.PB38783;F01.PB11022;F01.PB25485;F01.PB12051;F01.PB33774;F01.PB27466;F01.PB30271;F01.PB13381	GO:0019825	oxygen binding	Molecular Function	5	31	1	0.291398	F01.PB38944;F01.PB19397;F01.PB9639;F01.PB1228;F01.PB869
GO:0009579	thylakoid	Cellular Component	4	76	1	0.805019	F01.PB4611;F01.PB30928;F01.PB11338;F01.PB6312	GO:0005789	endoplasmic reticulum membrane	Cellular Component	10	82	1	0.296741	F01.PB18364;F01.PB11558;F01.PB10396;F01.PB31425;F01.PB24567;F01.PB37023;F01.PB28738;F01.PB19345;F01.PB19883;F01.PB31976
GO:0009707	chloroplast outer membrane	Cellular Component	1	22	1	0.806309	F01.PB14560	GO:0030145	manganese ion binding	Molecular Function	13	94	1	0.299486	F01.PB17727;F01.PB7;F01.PB12;F01.PB10753;F01.PB222;F01.PB37561;F01.PB5326;F01.PB4517;F01.PB3309;F01.PB126;F01.PB34;F01.PB4059;F01.PB34151
GO:0045263	proton-transporting ATP synthase complex, coupling factor F(o)	Cellular Component	1	22	1	0.806309	F01.PB5017	GO:0009517	PSII associated light-harvesting complex II	Cellular Component	2	11	1	0.300385	F01.PB11871;F01.PB5550
GO:0009506	plasmodesma	Cellular Component	22	358	1	0.807714	F01.PB33606;F01.PB29501;F01.PB3098;F01.PB11724;F01.PB11749;F01.PB19610;F01.PB24080;F01.PB30271;F01.PB6049;F01.PB10955;F01.PB32634;F01.PB27609;F01.PB21132;F01.PB6948;F01.PB21992;F01.PB14188;F01.PB36741;F01.PB10796;F01.PB6312;F01.PB32828;F01.PB14413;F01.PB25485	GO:0006869	lipid transport	Biological Process	10	70	1	0.302706	F01.PB6877;F01.PB495;F01.PB174;F01.PB4431;F01.PB4867;F01.PB99;F01.PB30676;F01.PB1508;F01.PB32142;F01.PB30747
GO:0019773	proteasome core complex, alpha-subunit complex	Cellular Component	1	23	1	0.820248	F01.PB5626	GO:0003883	CTP synthase activity	Molecular Function	4	24	1	0.304587	F01.PB17101;F01.PB16641;F01.PB15355;F01.PB33614
GO:0005730	nucleolus	Cellular Component	11	194	1	0.831902	F01.PB17372;F01.PB203;F01.PB1487;F01.PB20583;F01.PB37080;F01.PB9421;F01.PB9032;F01.PB38444;F01.PB11856;F01.PB30206;F01.PB2540	GO:0004616	phosphogluconate dehydrogenase (decarboxylating) activity	Molecular Function	4	24	1	0.304587	F01.PB36822;F01.PB32579;F01.PB38026;F01.PB8405
GO:0005778	peroxisomal membrane	Cellular Component	1	27	1	0.866674	F01.PB12129	GO:0005247	voltage-gated chloride channel activity	Molecular Function	4	24	1	0.304587	F01.PB27605;F01.PB28669;F01.PB36802;F01.PB15744
GO:0070469	respiratory chain	Cellular Component	1	27	1	0.866674	F01.PB18198	GO:0009734	auxin-activated signaling pathway	Biological Process	17	126	1	0.306494	F01.PB23116;F01.PB9951;F01.PB22970;F01.PB9062;F01.PB35940;F01.PB20087;F01.PB37762;F01.PB29321;F01.PB8776;F01.PB25859;F01.PB10309;F01.PB11250;F01.PB22254;F01.PB20250;F01.PB19718;F01.PB4604;F01.PB13239
GO:0009706	chloroplast inner membrane	Cellular Component	2	49	1	0.876285	F01.PB12519;F01.PB18376	GO:0046982	protein heterodimerization activity	Molecular Function	20	151	1	0.306589	F01.PB154;F01.PB1034;F01.PB34370;F01.PB29609;F01.PB4271;F01.PB37405;F01.PB1650;F01.PB4300;F01.PB556;F01.PB3054;F01.PB1824;F01.PB3699;F01.PB3322;F01.PB19;F01.PB1601;F01.PB30730;F01.PB280;F01.PB3711;F01.PB239;F01.PB30766
GO:0000151	ubiquitin ligase complex	Cellular Component	4	90	1	0.895435	F01.PB29894;F01.PB12653;F01.PB21915;F01.PB26040	GO:0009252	peptidoglycan biosynthetic process	Biological Process	4	24	1	0.308239	F01.PB23120;F01.PB29602;F01.PB35876;F01.PB35752
GO:0005768	endosome	Cellular Component	9	177	1	0.896882	F01.PB10666;F01.PB15123;F01.PB35944;F01.PB12990;F01.PB21000;F01.PB13072;F01.PB16467;F01.PB16070;F01.PB10684	GO:0051537	2 iron, 2 sulfur cluster binding	Molecular Function	8	55	1	0.308923	F01.PB20919;F01.PB5053;F01.PB12519;F01.PB35577;F01.PB3613;F01.PB3184;F01.PB11670;F01.PB18272
GO:0080008	Cul4-RING E3 ubiquitin ligase complex	Cellular Component	2	53	1	0.90234	F01.PB17372;F01.PB14098	GO:0050486	intramolecular transferase activity, transferring hydroxy groups	Molecular Function	1	3	1	0.310652	F01.PB10842
GO:0005739	mitochondrion	Cellular Component	29	500	1	0.908229	F01.PB11338;F01.PB32849;F01.PB5664;F01.PB38842;F01.PB19405;F01.PB8440;F01.PB37139;F01.PB39017;F01.PB17251;F01.PB16191;F01.PB15482;F01.PB35479;F01.PB33424;F01.PB31174;F01.PB9814;F01.PB6312;F01.PB10001;F01.PB18913;F01.PB28103;F01.PB28816;F01.PB18065;F01.PB18884;F01.PB26500;F01.PB27609;F01.PB29511;F01.PB15564;F01.PB38302;F01.PB30145;F01.PB37630	GO:0008792	arginine decarboxylase activity	Molecular Function	1	3	1	0.310652	F01.PB22284
GO:0009522	photosystem I	Cellular Component	8	165	1	0.913481	F01.PB23530;F01.PB20083;F01.PB10806;F01.PB31822;F01.PB23998;F01.PB7072;F01.PB8195;F01.PB13805	GO:0004838	L-tyrosine	Molecular Function	1	3	1	0.310652	F01.PB987
GO:0005634	nucleus	Cellular Component	105	1643	1	0.918314	F01.PB535;F01.PB34504;F01.PB9874;F01.PB14982;F01.PB5648;F01.PB34650;F01.PB26999;F01.PB32099;F01.PB26931;F01.PB4777;F01.PB4878;F01.PB19139;F01.PB9638;F01.PB8327;F01.PB34090;F01.PB10918;F01.PB7544;F01.PB35342;F01.PB23668;F01.PB36883;F01.PB26792;F01.PB24617;F01.PB2151;F01.PB26610;F01.PB33373;F01.PB9298;F01.PB18547;F01.PB25859;F01.PB1012;F01.PB6650;F01.PB16492;F01.PB17907;F01.PB4693;F01.PB37537;F01.P…	GO:0033800	isoflavone 7-O-methyltransferase activity	Molecular Function	1	3	1	0.310652	F01.PB9052
GO:0044444	cytoplasmic part	Cellular Component	1	37	1	0.936857	F01.PB32836	GO:0003979	UDP-glucose 6-dehydrogenase activity	Molecular Function	1	3	1	0.310652	F01.PB21628
GO:0005741	mitochondrial outer membrane	Cellular Component	1	37	1	0.936857	F01.PB14823	GO:0019170	methylglyoxal reductase (NADH-dependent) activity	Molecular Function	1	3	1	0.310652	F01.PB5691
GO:0005737	cytoplasm	Cellular Component	48	834	1	0.960698	F01.PB36298;F01.PB11270;F01.PB18593;F01.PB13692;F01.PB17105;F01.PB13066;F01.PB3932;F01.PB5325;F01.PB31537;F01.PB9015;F01.PB22297;F01.PB21691;F01.PB4293;F01.PB11856;F01.PB15437;F01.PB17954;F01.PB18378;F01.PB33373;F01.PB22755;F01.PB13507;F01.PB5850;F01.PB30387;F01.PB17655;F01.PB9927;F01.PB22035;F01.PB16778;F01.PB20497;F01.PB605;F01.PB13370;F01.PB29890;F01.PB8570;F01.PB21146;F01.PB28159;F01.PB22519;…	GO:0045300	acyl-[acyl-carrier-protein] desaturase activity	Molecular Function	1	3	1	0.310652	F01.PB9761
GO:0010287	plastoglobule	Cellular Component	3	90	1	0.961503	F01.PB13805;F01.PB32099;F01.PB16392	GO:0016630	protochlorophyllide reductase activity	Molecular Function	1	3	1	0.310652	F01.PB7056
GO:0009535	chloroplast thylakoid membrane	Cellular Component	30	557	1	0.965409	F01.PB33410;F01.PB1155;F01.PB31822;F01.PB11234;F01.PB26150;F01.PB5017;F01.PB8195;F01.PB10417;F01.PB32099;F01.PB2043;F01.PB13965;F01.PB27749;F01.PB20083;F01.PB13798;F01.PB23530;F01.PB396;F01.PB596;F01.PB7072;F01.PB10806;F01.PB23998;F01.PB8295;F01.PB885;F01.PB13805;F01.PB3498;F01.PB24771;F01.PB33548;F01.PB18783;F01.PB34220;F01.PB37168;F01.PB26695	GO:0003962	cystathionine gamma-synthase activity	Molecular Function	1	3	1	0.310652	F01.PB32701
GO:0000502	proteasome complex	Cellular Component	1	46	1	0.967791	F01.PB22472	GO:0016531	copper chaperone activity	Molecular Function	1	3	1	0.310652	F01.PB1769
GO:0033290	eukaryotic 48S preinitiation complex	Cellular Component	1	48	1	0.972268	F01.PB22472	GO:0048529	magnesium-protoporphyrin IX monomethyl ester (oxidative) cyclase activity	Molecular Function	1	3	1	0.310652	F01.PB9324
GO:0016282	eukaryotic 43S preinitiation complex	Cellular Component	1	48	1	0.972268	F01.PB22472	GO:0033788	leucoanthocyanidin reductase activity	Molecular Function	1	3	1	0.310652	F01.PB13837
GO:0005852	eukaryotic translation initiation factor 3 complex	Cellular Component	1	48	1	0.972268	F01.PB22472	GO:0052692	raffinose alpha-galactosidase activity	Molecular Function	1	3	1	0.310652	F01.PB32627
GO:0005802	trans-Golgi network	Cellular Component	7	179	1	0.976555	F01.PB36802;F01.PB10666;F01.PB13072;F01.PB21000;F01.PB12990;F01.PB10684;F01.PB16467	GO:0004097	catechol oxidase activity	Molecular Function	1	3	1	0.310652	F01.PB22139
GO:0043231	intracellular membrane-bounded organelle	Cellular Component	1	51	1	0.977845	F01.PB32836	GO:0016701	oxidoreductase activity, acting on single donors with incorporation of molecular oxygen	Molecular Function	1	3	1	0.310652	F01.PB11346
GO:0005794	Golgi apparatus	Cellular Component	19	394	1	0.978942	F01.PB35944;F01.PB37630;F01.PB38302;F01.PB32021;F01.PB15564;F01.PB10684;F01.PB16467;F01.PB16070;F01.PB25485;F01.PB9814;F01.PB13072;F01.PB33781;F01.PB17670;F01.PB10666;F01.PB9166;F01.PB17780;F01.PB31479;F01.PB14089;F01.PB15482	GO:0010333	terpene synthase activity	Molecular Function	1	3	1	0.310652	F01.PB36115
GO:0005829	cytosol	Cellular Component	52	929	1	0.980523	F01.PB38912;F01.PB6312;F01.PB34090;F01.PB35052;F01.PB28103;F01.PB34085;F01.PB23116;F01.PB22678;F01.PB33472;F01.PB30486;F01.PB6248;F01.PB24617;F01.PB26610;F01.PB11135;F01.PB23993;F01.PB20680;F01.PB17397;F01.PB14125;F01.PB19422;F01.PB11956;F01.PB14055;F01.PB35940;F01.PB4878;F01.PB11933;F01.PB15475;F01.PB38933;F01.PB36741;F01.PB18913;F01.PB33185;F01.PB1237;F01.PB37080;F01.PB36658;F01.PB28816;F01.PB2…	GO:0009927	histidine phosphotransfer kinase activity	Molecular Function	1	3	1	0.310652	F01.PB5478
GO:0005874	microtubule	Cellular Component	7	184	1	0.981264	F01.PB31537;F01.PB16029;F01.PB12056;F01.PB26074;F01.PB37383;F01.PB11270;F01.PB34716	GO:0019156	isoamylase activity	Molecular Function	1	3	1	0.310652	F01.PB36049
GO:0009523	photosystem II	Cellular Component	6	167	1	0.983263	F01.PB37168;F01.PB20083;F01.PB31822;F01.PB8195;F01.PB13805;F01.PB7072	GO:0004491	methylmalonate-semialdehyde dehydrogenase (acylating) activity	Molecular Function	1	3	1	0.310652	F01.PB12233
GO:0005743	mitochondrial inner membrane	Cellular Component	2	84	1	0.985906	F01.PB18198;F01.PB12800	GO:0008970	phosphatidylcholine 1-acylhydrolase activity	Molecular Function	1	3	1	0.310652	F01.PB12986
GO:0030529	ribonucleoprotein complex	Cellular Component	2	85	1	0.986789	F01.PB7739;F01.PB28642	GO:0016710	trans-cinnamate 4-monooxygenase activity	Molecular Function	1	3	1	0.310652	F01.PB9081
GO:0005871	kinesin complex	Cellular Component	4	133	1	0.988365	F01.PB34716;F01.PB26074;F01.PB37383;F01.PB16029	GO:0016880	acid-ammonia (or amide) ligase activity	Molecular Function	1	3	1	0.310652	F01.PB14459
GO:0009941	chloroplast envelope	Cellular Component	21	458	1	0.992066	F01.PB11338;F01.PB13798;F01.PB10692;F01.PB13965;F01.PB38040;F01.PB10052;F01.PB32099;F01.PB10417;F01.PB7613;F01.PB28846;F01.PB1155;F01.PB10806;F01.PB10001;F01.PB29611;F01.PB10045;F01.PB19041;F01.PB7919;F01.PB31482;F01.PB14143;F01.PB14733;F01.PB33410	GO:0016298	lipase activity	Molecular Function	1	3	1	0.310652	F01.PB7251
GO:0000786	nucleosome	Cellular Component	1	102	1	0.999517	F01.PB13984	GO:0046406	magnesium protoporphyrin IX methyltransferase activity	Molecular Function	1	3	1	0.310652	F01.PB5934
GO:0009415	response to water	Biological Process	15	27	2.20169e-07	2.6752e-10	F01.PB8865;F01.PB5084;F01.PB3026;F01.PB10604;F01.PB2933;F01.PB30619;F01.PB624;F01.PB4243;F01.PB3012;F01.PB13924;F01.PB10522;F01.PB34189;F01.PB47;F01.PB6182;F01.PB10245	GO:0016508	long-chain-enoyl-CoA hydratase activity	Molecular Function	1	3	1	0.310652	F01.PB19785
GO:0055114	oxidation-reduction process	Biological Process	218	1884	1.60243e-05	1.94706e-08	F01.PB169;F01.PB1290;F01.PB5675;F01.PB36848;F01.PB38873;F01.PB17110;F01.PB9015;F01.PB6527;F01.PB34986;F01.PB10473;F01.PB32634;F01.PB4611;F01.PB3262;F01.PB25849;F01.PB33185;F01.PB10143;F01.PB18438;F01.PB3093;F01.PB29596;F01.PB13556;F01.PB32332;F01.PB31769;F01.PB13885;F01.PB7870;F01.PB35529;F01.PB34287;F01.PB11311;F01.PB15980;F01.PB7632;F01.PB22104;F01.PB16870;F01.PB25026;F01.PB5736;F01.PB422;F01.P…	GO:0005310	dicarboxylic acid transmembrane transporter activity	Molecular Function	1	3	1	0.310652	F01.PB34405
GO:0006950	response to stress	Biological Process	47	252	4.3852e-05	5.32832e-08	F01.PB1836;F01.PB1237;F01.PB22740;F01.PB454;F01.PB3012;F01.PB1343;F01.PB20194;F01.PB10604;F01.PB1561;F01.PB19405;F01.PB33548;F01.PB30172;F01.PB36262;F01.PB32836;F01.PB21406;F01.PB6182;F01.PB11902;F01.PB67;F01.PB30387;F01.PB20963;F01.PB10522;F01.PB32888;F01.PB403;F01.PB34189;F01.PB10245;F01.PB21669;F01.PB9040;F01.PB2933;F01.PB935;F01.PB13924;F01.PB17755;F01.PB5325;F01.PB10297;F01.PB8865;F01.PB3342…	GO:0030746	isoflavone 4'-O-methyltransferase activity	Molecular Function	1	3	1	0.310652	F01.PB30788
GO:0043086	negative regulation of catalytic activity	Biological Process	25	114	0.00293967	3.57189e-06	F01.PB19827;F01.PB2189;F01.PB14571;F01.PB14084;F01.PB1187;F01.PB12142;F01.PB32530;F01.PB17841;F01.PB20512;F01.PB10454;F01.PB13901;F01.PB11093;F01.PB30398;F01.PB26232;F01.PB19929;F01.PB33168;F01.PB20539;F01.PB37823;F01.PB22209;F01.PB16528;F01.PB36387;F01.PB35728;F01.PB10269;F01.PB20533;F01.PB20570	GO:0008195	phosphatidate phosphatase activity	Molecular Function	1	3	1	0.310652	F01.PB11034
GO:0055085	transmembrane transport	Biological Process	86	657	0.0047952	5.82648e-06	F01.PB35860;F01.PB28669;F01.PB16782;F01.PB27083;F01.PB37913;F01.PB15289;F01.PB33504;F01.PB14543;F01.PB26668;F01.PB18663;F01.PB12129;F01.PB33707;F01.PB15869;F01.PB12800;F01.PB21798;F01.PB16854;F01.PB21413;F01.PB36835;F01.PB21308;F01.PB17214;F01.PB32407;F01.PB22503;F01.PB27519;F01.PB30252;F01.PB36864;F01.PB27605;F01.PB19490;F01.PB38273;F01.PB21152;F01.PB29489;F01.PB32340;F01.PB12603;F01.PB18694;F01…	GO:0015698	inorganic anion transport	Biological Process	1	3	1	0.312165	F01.PB5478
GO:0005985	sucrose metabolic process	Biological Process	18	69	0.00524749	6.37605e-06	F01.PB37630;F01.PB37814;F01.PB16128;F01.PB26611;F01.PB27466;F01.PB37852;F01.PB22947;F01.PB38302;F01.PB33774;F01.PB21534;F01.PB35674;F01.PB15482;F01.PB15564;F01.PB25450;F01.PB35702;F01.PB29064;F01.PB9814;F01.PB25939	GO:0009268	response to pH	Biological Process	1	3	1	0.312165	F01.PB1801
GO:0030001	metal ion transport	Biological Process	16	59	0.00994171	1.20798e-05	F01.PB3487;F01.PB22921;F01.PB2616;F01.PB4051;F01.PB14741;F01.PB11498;F01.PB30252;F01.PB3829;F01.PB30496;F01.PB8742;F01.PB3955;F01.PB34900;F01.PB7183;F01.PB7873;F01.PB22275;F01.PB10777	GO:0042787	protein ubiquitination involved in ubiquitin-dependent protein catabolic process	Biological Process	1	3	1	0.312165	F01.PB30175
GO:0006561	proline biosynthetic process	Biological Process	11	30	0.00996721	1.21108e-05	F01.PB17773;F01.PB22755;F01.PB17947;F01.PB38467;F01.PB13370;F01.PB15437;F01.PB28618;F01.PB20581;F01.PB22519;F01.PB23304;F01.PB22035	GO:0046949	fatty-acyl-CoA biosynthetic process	Biological Process	1	3	1	0.312165	F01.PB31928
GO:0006073	cellular glucan metabolic process	Biological Process	13	41	0.0102073	1.24025e-05	F01.PB7502;F01.PB5567;F01.PB5577;F01.PB6934;F01.PB15608;F01.PB6295;F01.PB7164;F01.PB6127;F01.PB4994;F01.PB13989;F01.PB8170;F01.PB6850;F01.PB5950	GO:0006739	NADP metabolic process	Biological Process	1	3	1	0.312165	F01.PB12556
GO:0008152	metabolic process	Biological Process	90	720	0.0181774	2.20868e-05	F01.PB31994;F01.PB26765;F01.PB13029;F01.PB35376;F01.PB13898;F01.PB19540;F01.PB33499;F01.PB14188;F01.PB14435;F01.PB7942;F01.PB13587;F01.PB18296;F01.PB1107;F01.PB13412;F01.PB35580;F01.PB32504;F01.PB4949;F01.PB8323;F01.PB32603;F01.PB38781;F01.PB1493;F01.PB14424;F01.PB26156;F01.PB24830;F01.PB13557;F01.PB18301;F01.PB24653;F01.PB25143;F01.PB21993;F01.PB32028;F01.PB33608;F01.PB24986;F01.PB9461;F01.PB176…	GO:0009615	response to virus	Biological Process	1	3	1	0.312165	F01.PB342
GO:0006826	iron ion transport	Biological Process	9	23	0.0343451	4.17316e-05	F01.PB31867;F01.PB8059;F01.PB10977;F01.PB31588;F01.PB4255;F01.PB6049;F01.PB2844;F01.PB11903;F01.PB7548	GO:0006527	arginine catabolic process	Biological Process	1	3	1	0.312165	F01.PB22284
GO:0031640	killing of cells of other organism	Biological Process	4	4	0.0351415	4.26992e-05	F01.PB1732;F01.PB4153;F01.PB995;F01.PB3150	GO:0009717	isoflavonoid biosynthetic process	Biological Process	1	3	1	0.312165	F01.PB9052
GO:0009915	phloem sucrose loading	Biological Process	4	4	0.0351415	4.26992e-05	F01.PB35926;F01.PB13108;F01.PB35358;F01.PB31827	GO:0019654	acetate fermentation	Biological Process	1	3	1	0.312165	F01.PB14459
GO:0006879	cellular iron ion homeostasis	Biological Process	7	14	0.0380327	4.62123e-05	F01.PB7548;F01.PB11903;F01.PB31588;F01.PB4255;F01.PB2844;F01.PB10977;F01.PB31867	GO:0080036	regulation of cytokinin-activated signaling pathway	Biological Process	1	3	1	0.312165	F01.PB5478
GO:0010183	pollen tube guidance	Biological Process	8	19	0.0498495	6.05705e-05	F01.PB19422;F01.PB11135;F01.PB37630;F01.PB15475;F01.PB15564;F01.PB9814;F01.PB38302;F01.PB15482	GO:0006596	polyamine biosynthetic process	Biological Process	1	3	1	0.312165	F01.PB11291
GO:0009072	aromatic amino acid family metabolic process	Biological Process	9	26	0.105096	0.000127698	F01.PB30446;F01.PB10417;F01.PB31827;F01.PB11256;F01.PB33410;F01.PB35358;F01.PB35926;F01.PB13798;F01.PB13108	GO:0010023	proanthocyanidin biosynthetic process	Biological Process	1	3	1	0.312165	F01.PB13837
GO:0019354	siroheme biosynthetic process	Biological Process	5	8	0.128979	0.000156718	F01.PB37471;F01.PB26494;F01.PB32995;F01.PB17169;F01.PB10993	GO:0043458	ethanol biosynthetic process involved in glucose fermentation to ethanol	Biological Process	1	3	1	0.312165	F01.PB5691
GO:0090342	regulation of cell aging	Biological Process	4	5	0.16436	0.000199709	F01.PB33373;F01.PB17105;F01.PB13066;F01.PB13692	GO:0000375	RNA splicing, via transesterification reactions	Biological Process	1	3	1	0.312165	F01.PB37189
GO:0006814	sodium ion transport	Biological Process	11	40	0.19831	0.00024096	F01.PB16514;F01.PB17961;F01.PB38155;F01.PB26140;F01.PB19894;F01.PB37857;F01.PB27152;F01.PB37913;F01.PB33215;F01.PB33707;F01.PB34757	GO:0009701	isoflavonoid phytoalexin biosynthetic process	Biological Process	1	3	1	0.312165	F01.PB30788
GO:0045490	pectin catabolic process	Biological Process	11	42	0.315955	0.000383906	F01.PB20570;F01.PB13901;F01.PB10269;F01.PB10454;F01.PB12142;F01.PB37823;F01.PB22209;F01.PB33168;F01.PB14084;F01.PB20539;F01.PB11093	GO:0015916	fatty-acyl-CoA transport	Biological Process	1	3	1	0.312165	F01.PB24133
GO:0006541	glutamine metabolic process	Biological Process	10	36	0.346125	0.000420565	F01.PB20562;F01.PB37630;F01.PB20534;F01.PB38302;F01.PB18438;F01.PB36287;F01.PB15564;F01.PB27159;F01.PB9814;F01.PB15482	GO:0050994	regulation of lipid catabolic process	Biological Process	1	3	1	0.312165	F01.PB37516
GO:0006733	oxidoreduction coenzyme metabolic process	Biological Process	7	19	0.389018	0.000472683	F01.PB10417;F01.PB35358;F01.PB35926;F01.PB33410;F01.PB31827;F01.PB13108;F01.PB13798	GO:0019318	hexose metabolic process	Biological Process	1	3	1	0.312165	F01.PB13626
GO:0006468	protein phosphorylation	Biological Process	162	1560	0.395644	0.000480734	F01.PB17495;F01.PB15478;F01.PB15264;F01.PB27527;F01.PB26966;F01.PB26375;F01.PB35555;F01.PB34923;F01.PB18549;F01.PB15937;F01.PB5149;F01.PB16234;F01.PB17726;F01.PB13246;F01.PB14681;F01.PB16140;F01.PB15270;F01.PB35800;F01.PB17538;F01.PB20542;F01.PB17453;F01.PB15062;F01.PB15224;F01.PB22074;F01.PB36262;F01.PB35438;F01.PB27544;F01.PB22155;F01.PB19534;F01.PB30034;F01.PB26847;F01.PB16189;F01.PB35903;F01.…	GO:0006835	dicarboxylic acid transport	Biological Process	1	3	1	0.312165	F01.PB34405
GO:0005975	carbohydrate metabolic process	Biological Process	53	413	0.455899	0.000553948	F01.PB32398;F01.PB32627;F01.PB12568;F01.PB24080;F01.PB28134;F01.PB33641;F01.PB25632;F01.PB801;F01.PB555;F01.PB24068;F01.PB23358;F01.PB33025;F01.PB12990;F01.PB19266;F01.PB14256;F01.PB31521;F01.PB18707;F01.PB31812;F01.PB14443;F01.PB31220;F01.PB7450;F01.PB19418;F01.PB14567;F01.PB31838;F01.PB32755;F01.PB17157;F01.PB5743;F01.PB35415;F01.PB6265;F01.PB5790;F01.PB19508;F01.PB21731;F01.PB22335;F01.PB30025…	GO:0030497	fatty acid elongation	Biological Process	1	3	1	0.312165	F01.PB21129
GO:0019484	beta-alanine catabolic process	Biological Process	5	10	0.505509	0.000614227	F01.PB37630;F01.PB15482;F01.PB38302;F01.PB9814;F01.PB15564	GO:0006529	asparagine biosynthetic process	Biological Process	1	3	1	0.312165	F01.PB32456
GO:0009865	pollen tube adhesion	Biological Process	5	10	0.505509	0.000614227	F01.PB15564;F01.PB9814;F01.PB15482;F01.PB38302;F01.PB37630	GO:0046786	viral replication complex formation and maintenance	Biological Process	1	3	1	0.312165	F01.PB30532
GO:0006020	inositol metabolic process	Biological Process	5	10	0.505509	0.000614227	F01.PB9814;F01.PB15482;F01.PB38302;F01.PB37630;F01.PB15564	GO:0000947	amino acid catabolic process to alcohol via Ehrlich pathway	Biological Process	1	3	1	0.312165	F01.PB5691
GO:0009117	nucleotide metabolic process	Biological Process	7	20	0.556921	0.000676696	F01.PB31827;F01.PB35926;F01.PB35358;F01.PB33410;F01.PB13798;F01.PB13108;F01.PB10417	GO:0071472	cellular response to salt stress	Biological Process	1	3	1	0.312165	F01.PB20612
GO:0006540	glutamate decarboxylation to succinate	Biological Process	5	11	0.865106	0.00105116	F01.PB15564;F01.PB37630;F01.PB38302;F01.PB15482;F01.PB9814	GO:0031365	N-terminal protein amino acid modification	Biological Process	1	3	1	0.312165	F01.PB34868
GO:0006567	threonine catabolic process	Biological Process	6	16	0.900182	0.00109378	F01.PB26494;F01.PB32995;F01.PB10993;F01.PB37471;F01.PB17169;F01.PB5850	GO:0015743	malate transport	Biological Process	1	3	1	0.312165	F01.PB20169
GO:0042398	cellular modified amino acid biosynthetic process	Biological Process	7	22	1	0.00128951	F01.PB21930;F01.PB34085;F01.PB24068;F01.PB20230;F01.PB19985;F01.PB10474;F01.PB24160	GO:0004089	carbonate dehydratase activity	Molecular Function	5	32	1	0.315272	F01.PB35479;F01.PB13884;F01.PB5980;F01.PB5902;F01.PB7580
GO:0046482	para-aminobenzoic acid metabolic process	Biological Process	6	17	1	0.00157543	F01.PB10955;F01.PB10796;F01.PB14413;F01.PB32828;F01.PB33472;F01.PB5736	GO:0003978	UDP-glucose 4-epimerase activity	Molecular Function	3	17	1	0.317917	F01.PB13231;F01.PB9937;F01.PB8249
GO:0019216	regulation of lipid metabolic process	Biological Process	8	29	1	0.00165641	F01.PB13798;F01.PB10806;F01.PB13108;F01.PB31827;F01.PB33410;F01.PB35926;F01.PB35358;F01.PB10417	GO:0010310	regulation of hydrogen peroxide metabolic process	Biological Process	12	87	1	0.320067	F01.PB36890;F01.PB6263;F01.PB13798;F01.PB35489;F01.PB15589;F01.PB12120;F01.PB7744;F01.PB31649;F01.PB12599;F01.PB3156;F01.PB13087;F01.PB8116
GO:0006857	oligopeptide transport	Biological Process	13	65	1	0.00186323	F01.PB16522;F01.PB33606;F01.PB26157;F01.PB15012;F01.PB21681;F01.PB29533;F01.PB14814;F01.PB12619;F01.PB18045;F01.PB17880;F01.PB33241;F01.PB35821;F01.PB17179	GO:0006749	glutathione metabolic process	Biological Process	3	17	1	0.321079	F01.PB17848;F01.PB21680;F01.PB20750
GO:0019748	secondary metabolic process	Biological Process	7	24	1	0.00226772	F01.PB31827;F01.PB35926;F01.PB35358;F01.PB33410;F01.PB13798;F01.PB13108;F01.PB10417	GO:0006813	potassium ion transport	Biological Process	3	17	1	0.321079	F01.PB19443;F01.PB17843;F01.PB36435
GO:0007263	nitric oxide mediated signal transduction	Biological Process	4	8	1	0.0022912	F01.PB20608;F01.PB38383;F01.PB16490;F01.PB20550	GO:0009788	negative regulation of abscisic acid-activated signaling pathway	Biological Process	3	17	1	0.321079	F01.PB3592;F01.PB9745;F01.PB6248
GO:0015994	chlorophyll metabolic process	Biological Process	4	8	1	0.0022912	F01.PB31827;F01.PB35926;F01.PB35358;F01.PB13108	GO:0006741	NADP biosynthetic process	Biological Process	3	17	1	0.321079	F01.PB17651;F01.PB25102;F01.PB13007
GO:0009450	gamma-aminobutyric acid catabolic process	Biological Process	5	13	1	0.00255275	F01.PB15564;F01.PB37630;F01.PB9814;F01.PB38302;F01.PB15482	GO:0006102	isocitrate metabolic process	Biological Process	3	17	1	0.321079	F01.PB38949;F01.PB35254;F01.PB12556
GO:0050832	defense response to fungus	Biological Process	22	144	1	0.00281089	F01.PB29511;F01.PB35940;F01.PB19127;F01.PB23116;F01.PB32099;F01.PB7632;F01.PB26500;F01.PB15123;F01.PB16398;F01.PB1732;F01.PB7894;F01.PB33410;F01.PB10955;F01.PB33449;F01.PB4153;F01.PB32828;F01.PB995;F01.PB14413;F01.PB10796;F01.PB13798;F01.PB17251;F01.PB3150	GO:0019674	NAD metabolic process	Biological Process	3	17	1	0.321079	F01.PB25102;F01.PB13007;F01.PB17651
GO:0006552	leucine catabolic process	Biological Process	6	19	1	0.0030012	F01.PB18430;F01.PB27468;F01.PB33120;F01.PB19235;F01.PB37518;F01.PB27124	GO:0004965	G-protein coupled GABA receptor activity	Molecular Function	2	10	1	0.328576	F01.PB29258;F01.PB35998
GO:0031408	oxylipin biosynthetic process	Biological Process	13	69	1	0.00324401	F01.PB35358;F01.PB10806;F01.PB13798;F01.PB17954;F01.PB10417;F01.PB25589;F01.PB31827;F01.PB13108;F01.PB4916;F01.PB14326;F01.PB33410;F01.PB35926;F01.PB27492	GO:0050421	nitrite reductase (NO-forming) activity	Molecular Function	2	10	1	0.328576	F01.PB16191;F01.PB14178
GO:0010189	vitamin E biosynthetic process	Biological Process	4	9	1	0.00386091	F01.PB31827;F01.PB35358;F01.PB35926;F01.PB13108	GO:0048307	ferredoxin-nitrite reductase activity	Molecular Function	2	10	1	0.328576	F01.PB14178;F01.PB16191
GO:0033611	oxalate catabolic process	Biological Process	4	9	1	0.00386091	F01.PB10955;F01.PB32828;F01.PB14413;F01.PB10796	GO:0003842	1-pyrroline-5-carboxylate dehydrogenase activity	Molecular Function	2	10	1	0.328576	F01.PB33234;F01.PB30829
GO:0019953	sexual reproduction	Biological Process	3	5	1	0.00466681	F01.PB6361;F01.PB6344;F01.PB31181	GO:0047889	ferredoxin-nitrate reductase activity	Molecular Function	2	10	1	0.328576	F01.PB16191;F01.PB14178
GO:0009106	lipoate metabolic process	Biological Process	7	28	1	0.00583324	F01.PB10417;F01.PB13798;F01.PB13108;F01.PB31827;F01.PB33410;F01.PB35926;F01.PB35358	GO:0008812	choline dehydrogenase activity	Molecular Function	2	10	1	0.328576	F01.PB16920;F01.PB33713
GO:0009108	coenzyme biosynthetic process	Biological Process	7	28	1	0.00583324	F01.PB10417;F01.PB13798;F01.PB13108;F01.PB31827;F01.PB35358;F01.PB35926;F01.PB33410	GO:0009749	response to glucose	Biological Process	7	48	1	0.330177	F01.PB35489;F01.PB21124;F01.PB13798;F01.PB38515;F01.PB13087;F01.PB36890;F01.PB38488
GO:0080092	regulation of pollen tube growth	Biological Process	4	10	1	0.00602536	F01.PB20161;F01.PB11135;F01.PB19422;F01.PB15475	GO:0046470	phosphatidylcholine metabolic process	Biological Process	2	10	1	0.331092	F01.PB20027;F01.PB1026
GO:0006816	calcium ion transport	Biological Process	18	117	1	0.00602577	F01.PB15626;F01.PB37630;F01.PB38302;F01.PB22503;F01.PB30271;F01.PB10447;F01.PB15482;F01.PB15564;F01.PB12534;F01.PB10417;F01.PB15661;F01.PB19466;F01.PB6948;F01.PB21332;F01.PB30112;F01.PB9814;F01.PB29489;F01.PB34421	GO:0010362	negative regulation of anion channel activity by blue light	Biological Process	2	10	1	0.331092	F01.PB30046;F01.PB23523
GO:0006629	lipid metabolic process	Biological Process	24	174	1	0.00702262	F01.PB4005;F01.PB23959;F01.PB16015;F01.PB37197;F01.PB37021;F01.PB26648;F01.PB6904;F01.PB20947;F01.PB18349;F01.PB14008;F01.PB11660;F01.PB18102;F01.PB16482;F01.PB10712;F01.PB6100;F01.PB11915;F01.PB33976;F01.PB17611;F01.PB10330;F01.PB33859;F01.PB22911;F01.PB12590;F01.PB33190;F01.PB36077	GO:0006882	cellular zinc ion homeostasis	Biological Process	2	10	1	0.331092	F01.PB24656;F01.PB22432
GO:0008272	sulfate transport	Biological Process	7	29	1	0.00716223	F01.PB20592;F01.PB15020;F01.PB21413;F01.PB17214;F01.PB16213;F01.PB21798;F01.PB14269	GO:0006452	translational frameshifting	Biological Process	2	10	1	0.331092	F01.PB690;F01.PB5363
GO:0010214	seed coat development	Biological Process	6	23	1	0.00844478	F01.PB10955;F01.PB10796;F01.PB14413;F01.PB32828;F01.PB14502;F01.PB23358	GO:0010143	cutin biosynthetic process	Biological Process	2	10	1	0.331092	F01.PB18998;F01.PB29942
GO:0010154	fruit development	Biological Process	6	23	1	0.00844478	F01.PB15564;F01.PB10052;F01.PB9814;F01.PB38302;F01.PB15482;F01.PB37630	GO:0045905	positive regulation of translational termination	Biological Process	2	10	1	0.331092	F01.PB690;F01.PB5363
GO:0006777	Mo-molybdopterin cofactor biosynthetic process	Biological Process	6	23	1	0.00844478	F01.PB23116;F01.PB13093;F01.PB35940;F01.PB20406;F01.PB38724;F01.PB17285	GO:0016310	phosphorylation	Biological Process	64	516	1	0.334154	F01.PB18975;F01.PB24646;F01.PB34897;F01.PB37645;F01.PB8737;F01.PB18695;F01.PB21203;F01.PB11942;F01.PB26502;F01.PB9203;F01.PB26111;F01.PB27996;F01.PB20289;F01.PB18793;F01.PB21660;F01.PB25527;F01.PB13007;F01.PB32827;F01.PB20282;F01.PB17730;F01.PB27870;F01.PB17651;F01.PB21781;F01.PB5964;F01.PB27180;F01.PB16660;F01.PB37616;F01.PB20910;F01.PB31008;F01.PB26487;F01.PB14864;F01.PB32975;F01.PB766;F01.PB27…
GO:0045493	xylan catabolic process	Biological Process	3	6	1	0.00877308	F01.PB28888;F01.PB23773;F01.PB26799	GO:0006636	unsaturated fatty acid biosynthetic process	Biological Process	10	72	1	0.334656	F01.PB19397;F01.PB13798;F01.PB31425;F01.PB9324;F01.PB33154;F01.PB11558;F01.PB10417;F01.PB13288;F01.PB16830;F01.PB19440
GO:0008643	carbohydrate transport	Biological Process	9	45	1	0.00897588	F01.PB28435;F01.PB19533;F01.PB31342;F01.PB19934;F01.PB7420;F01.PB29692;F01.PB13085;F01.PB34504;F01.PB146	GO:0006821	chloride transport	Biological Process	4	25	1	0.336136	F01.PB28669;F01.PB27605;F01.PB36802;F01.PB15744
GO:0044272	sulfur compound biosynthetic process	Biological Process	5	17	1	0.00934606	F01.PB13108;F01.PB35926;F01.PB35358;F01.PB31827;F01.PB10417	GO:0005669	transcription factor TFIID complex	Cellular Component	2	12	1	0.338576	F01.PB29609;F01.PB280
GO:0009611	response to wounding	Biological Process	13	78	1	0.00942116	F01.PB33449;F01.PB30530;F01.PB34085;F01.PB21416;F01.PB31900;F01.PB2049;F01.PB21129;F01.PB9379;F01.PB375;F01.PB9990;F01.PB20230;F01.PB21930;F01.PB10879	GO:0005758	mitochondrial intermembrane space	Cellular Component	2	12	1	0.338576	F01.PB491;F01.PB14332
GO:0005992	trehalose biosynthetic process	Biological Process	9	46	1	0.0103779	F01.PB28103;F01.PB22599;F01.PB27058;F01.PB22876;F01.PB9466;F01.PB28816;F01.PB22678;F01.PB18913;F01.PB22521	GO:0035101	FACT complex	Cellular Component	1	4	1	0.342388	F01.PB18421
GO:0009626	plant-type hypersensitive response	Biological Process	7	31	1	0.010473	F01.PB16490;F01.PB38383;F01.PB33700;F01.PB6235;F01.PB20608;F01.PB27361;F01.PB20550	GO:0005938	cell cortex	Cellular Component	1	4	1	0.342388	F01.PB18448
GO:0010583	response to cyclopentenone	Biological Process	6	24	1	0.0105038	F01.PB31174;F01.PB16756;F01.PB4731;F01.PB10879;F01.PB5664;F01.PB37319	GO:0005719	nuclear euchromatin	Cellular Component	1	4	1	0.342388	F01.PB18421
GO:0006598	polyamine catabolic process	Biological Process	6	24	1	0.0105038	F01.PB34986;F01.PB24160;F01.PB20230;F01.PB24068;F01.PB34085;F01.PB21930	GO:0009782	photosystem I antenna complex	Cellular Component	1	4	1	0.342388	F01.PB8278
GO:0006188	IMP biosynthetic process	Biological Process	4	12	1	0.0124605	F01.PB25600;F01.PB26610;F01.PB36658;F01.PB24617	GO:0048439	flower morphogenesis	Biological Process	6	41	1	0.347902	F01.PB25524;F01.PB33289;F01.PB18421;F01.PB21332;F01.PB25859;F01.PB32763
GO:0006821	chloride transport	Biological Process	6	25	1	0.0128948	F01.PB28002;F01.PB27118;F01.PB28669;F01.PB27605;F01.PB36802;F01.PB33840	GO:0042631	cellular response to water deprivation	Biological Process	7	49	1	0.350056	F01.PB14055;F01.PB5969;F01.PB33948;F01.PB8644;F01.PB14252;F01.PB12506;F01.PB28101
GO:0052837	thiazole biosynthetic process	Biological Process	3	7	1	0.0144349	F01.PB1237;F01.PB11338;F01.PB11902	GO:0015299	solute	Molecular Function	3	18	1	0.351509	F01.PB33972;F01.PB15630;F01.PB37913
GO:0009052	pentose-phosphate shunt, non-oxidative branch	Biological Process	3	7	1	0.0144349	F01.PB12747;F01.PB31393;F01.PB11646	GO:0008378	galactosyltransferase activity	Molecular Function	3	18	1	0.351509	F01.PB4797;F01.PB10582;F01.PB17666
GO:0035435	phosphate ion transmembrane transport	Biological Process	3	7	1	0.0144349	F01.PB17255;F01.PB12096;F01.PB11031	GO:0050664	oxidoreductase activity, acting on NAD(P)H, oxygen as acceptor	Molecular Function	3	18	1	0.351509	F01.PB27603;F01.PB27793;F01.PB22283
GO:0019419	sulfate reduction	Biological Process	3	7	1	0.0144349	F01.PB20033;F01.PB14628;F01.PB18686	GO:0016043	cellular component organization	Biological Process	3	18	1	0.35486	F01.PB36400;F01.PB30815;F01.PB16771
GO:0009814	defense response, incompatible interaction	Biological Process	3	7	1	0.0144349	F01.PB15095;F01.PB33700;F01.PB27361	GO:0048574	long-day photoperiodism, flowering	Biological Process	3	18	1	0.35486	F01.PB27858;F01.PB18480;F01.PB18535
GO:0009664	plant-type cell wall organization	Biological Process	12	74	1	0.0151876	F01.PB24068;F01.PB27994;F01.PB6924;F01.PB7613;F01.PB29511;F01.PB7178;F01.PB24160;F01.PB26500;F01.PB21603;F01.PB5697;F01.PB14494;F01.PB5604	GO:0000302	response to reactive oxygen species	Biological Process	3	18	1	0.35486	F01.PB38949;F01.PB35254;F01.PB1769
GO:0000096	sulfur amino acid metabolic process	Biological Process	5	19	1	0.0153408	F01.PB35358;F01.PB35926;F01.PB31827;F01.PB13108;F01.PB10417	GO:0000165	MAPK cascade	Biological Process	16	122	1	0.356332	F01.PB22402;F01.PB29321;F01.PB35940;F01.PB36890;F01.PB13798;F01.PB35489;F01.PB23116;F01.PB7744;F01.PB22584;F01.PB12599;F01.PB3156;F01.PB13087;F01.PB17689;F01.PB22254;F01.PB8116;F01.PB21817
GO:0006820	anion transport	Biological Process	5	19	1	0.0153408	F01.PB29199;F01.PB28505;F01.PB28159;F01.PB17903;F01.PB28654	GO:0022857	transmembrane transporter activity	Molecular Function	4	26	1	0.360112	F01.PB15869;F01.PB12931;F01.PB12318;F01.PB19486
GO:0042631	cellular response to water deprivation	Biological Process	9	49	1	0.0155741	F01.PB10879;F01.PB14055;F01.PB5969;F01.PB16078;F01.PB8644;F01.PB14252;F01.PB28994;F01.PB11234;F01.PB12506	GO:0004721	phosphoprotein phosphatase activity	Molecular Function	10	74	1	0.360538	F01.PB13905;F01.PB9866;F01.PB9028;F01.PB9643;F01.PB19125;F01.PB23216;F01.PB8134;F01.PB37561;F01.PB16466;F01.PB15340
GO:0009756	carbohydrate mediated signaling	Biological Process	2	3	1	0.0185679	F01.PB3975;F01.PB2810	GO:0048509	regulation of meristem development	Biological Process	4	26	1	0.36412	F01.PB2591;F01.PB3427;F01.PB23153;F01.PB27984
GO:0042545	cell wall modification	Biological Process	11	68	1	0.0199416	F01.PB33168;F01.PB20539;F01.PB11093;F01.PB10269;F01.PB20570;F01.PB37823;F01.PB22209;F01.PB14084;F01.PB13901;F01.PB10454;F01.PB12142	GO:0009072	aromatic amino acid family metabolic process	Biological Process	4	26	1	0.36412	F01.PB30446;F01.PB10417;F01.PB11256;F01.PB13798
GO:0009058	biosynthetic process	Biological Process	22	171	1	0.020336	F01.PB35674;F01.PB13329;F01.PB21534;F01.PB37852;F01.PB22947;F01.PB11046;F01.PB14557;F01.PB23990;F01.PB37814;F01.PB16128;F01.PB26611;F01.PB10052;F01.PB13469;F01.PB35702;F01.PB25450;F01.PB19169;F01.PB10144;F01.PB25939;F01.PB18166;F01.PB11661;F01.PB29064;F01.PB987	GO:0009664	plant-type cell wall organization	Biological Process	10	74	1	0.36718	F01.PB10667;F01.PB19574;F01.PB6091;F01.PB13275;F01.PB8113;F01.PB28731;F01.PB22162;F01.PB5678;F01.PB27081;F01.PB5697
GO:0006508	proteolysis	Biological Process	66	634	1	0.0204906	F01.PB1975;F01.PB38842;F01.PB9924;F01.PB35728;F01.PB14571;F01.PB2058;F01.PB13580;F01.PB32494;F01.PB10712;F01.PB12170;F01.PB12051;F01.PB10297;F01.PB32399;F01.PB22444;F01.PB20512;F01.PB18678;F01.PB28846;F01.PB34984;F01.PB8056;F01.PB10153;F01.PB8297;F01.PB14008;F01.PB19827;F01.PB17841;F01.PB17785;F01.PB21199;F01.PB21803;F01.PB16247;F01.PB20533;F01.PB35999;F01.PB37615;F01.PB33236;F01.PB30206;F01.PB21…	GO:0016787	hydrolase activity	Molecular Function	41	332	1	0.372023	F01.PB1373;F01.PB6094;F01.PB30475;F01.PB13694;F01.PB18020;F01.PB155;F01.PB6835;F01.PB9805;F01.PB9103;F01.PB21;F01.PB24973;F01.PB11712;F01.PB21882;F01.PB25;F01.PB5591;F01.PB6081;F01.PB10433;F01.PB1129;F01.PB31026;F01.PB6690;F01.PB9900;F01.PB15956;F01.PB9270;F01.PB10037;F01.PB10461;F01.PB6335;F01.PB13898;F01.PB1559;F01.PB8622;F01.PB11876;F01.PB26648;F01.PB7774;F01.PB8091;F01.PB2740;F01.PB23344;F01.…
GO:0006656	phosphatidylcholine biosynthetic process	Biological Process	3	8	1	0.0217212	F01.PB19182;F01.PB7214;F01.PB36879	GO:0015293	symporter activity	Molecular Function	2	11	1	0.37314	F01.PB9951;F01.PB13239
GO:0034214	protein hexamerization	Biological Process	3	8	1	0.0217212	F01.PB28846;F01.PB29611;F01.PB38040	GO:0016719	carotene 7,8-desaturase activity	Molecular Function	2	11	1	0.37314	F01.PB17760;F01.PB22245
GO:0031347	regulation of defense response	Biological Process	4	14	1	0.022126	F01.PB13108;F01.PB35358;F01.PB35926;F01.PB31827	GO:0004630	phospholipase D activity	Molecular Function	2	11	1	0.37314	F01.PB20027;F01.PB1026
GO:0010167	response to nitrate	Biological Process	6	28	1	0.0222974	F01.PB10955;F01.PB10796;F01.PB8059;F01.PB6235;F01.PB32828;F01.PB14413	GO:2000067	regulation of root morphogenesis	Biological Process	2	11	1	0.375856	F01.PB38488;F01.PB38515
GO:0009228	thiamine biosynthetic process	Biological Process	5	21	1	0.0234666	F01.PB11902;F01.PB11338;F01.PB1237;F01.PB23712;F01.PB29340	GO:0007000	nucleolus organization	Biological Process	2	11	1	0.375856	F01.PB12955;F01.PB33658
GO:0006546	glycine catabolic process	Biological Process	11	70	1	0.0243101	F01.PB39017;F01.PB30145;F01.PB35926;F01.PB33410;F01.PB37139;F01.PB31827;F01.PB13108;F01.PB10417;F01.PB10001;F01.PB35358;F01.PB13798	GO:0045901	positive regulation of translational elongation	Biological Process	2	11	1	0.375856	F01.PB690;F01.PB5363
GO:0016036	cellular response to phosphate starvation	Biological Process	12	79	1	0.0244979	F01.PB14252;F01.PB28994;F01.PB5969;F01.PB14055;F01.PB24569;F01.PB13679;F01.PB4005;F01.PB10879;F01.PB8644;F01.PB27984;F01.PB22701;F01.PB37080	GO:0006874	cellular calcium ion homeostasis	Biological Process	2	11	1	0.375856	F01.PB35998;F01.PB29258
GO:0009308	amine metabolic process	Biological Process	6	29	1	0.0262457	F01.PB25026;F01.PB37891;F01.PB21575;F01.PB17110;F01.PB21099;F01.PB36931	GO:0010555	response to mannitol	Biological Process	2	11	1	0.375856	F01.PB38488;F01.PB38515
GO:0006855	drug transmembrane transport	Biological Process	12	80	1	0.0267747	F01.PB12196;F01.PB13055;F01.PB17849;F01.PB10867;F01.PB11811;F01.PB39013;F01.PB31809;F01.PB15216;F01.PB14411;F01.PB13182;F01.PB32783;F01.PB2206	GO:0031425	chloroplast RNA processing	Biological Process	2	11	1	0.375856	F01.PB4987;F01.PB33877
GO:0009686	gibberellin biosynthetic process	Biological Process	4	15	1	0.0282824	F01.PB22428;F01.PB37138;F01.PB33143;F01.PB35460	GO:0004672	protein kinase activity	Molecular Function	39	317	1	0.385786	F01.PB21925;F01.PB32827;F01.PB14969;F01.PB21461;F01.PB23214;F01.PB33760;F01.PB18971;F01.PB16451;F01.PB18785;F01.PB18094;F01.PB17408;F01.PB37616;F01.PB16538;F01.PB21781;F01.PB21411;F01.PB27870;F01.PB19495;F01.PB18006;F01.PB33666;F01.PB9056;F01.PB38428;F01.PB22160;F01.PB27408;F01.PB33163;F01.PB37645;F01.PB10559;F01.PB18975;F01.PB6861;F01.PB14397;F01.PB17754;F01.PB19880;F01.PB38580;F01.PB14484;F01.P…
GO:0009695	jasmonic acid biosynthetic process	Biological Process	9	55	1	0.0312968	F01.PB33410;F01.PB35926;F01.PB10417;F01.PB31827;F01.PB35358;F01.PB13798;F01.PB375;F01.PB13108;F01.PB21992	GO:0003774	motor activity	Molecular Function	4	27	1	0.387891	F01.PB29262;F01.PB34699;F01.PB28029;F01.PB38703
GO:0010133	proline catabolic process to glutamate	Biological Process	2	4	1	0.0351493	F01.PB33966;F01.PB33234	GO:0010183	pollen tube guidance	Biological Process	3	19	1	0.388409	F01.PB14636;F01.PB19422;F01.PB11135
GO:0010031	circumnutation	Biological Process	2	4	1	0.0351493	F01.PB20101;F01.PB34727	GO:0006097	glyoxylate cycle	Biological Process	3	19	1	0.388409	F01.PB12154;F01.PB12556;F01.PB31934
GO:0048281	inflorescence morphogenesis	Biological Process	2	4	1	0.0351493	F01.PB29511;F01.PB26500	GO:0006783	heme biosynthetic process	Biological Process	3	19	1	0.388409	F01.PB29161;F01.PB10004;F01.PB20062
GO:0009700	indole phytoalexin biosynthetic process	Biological Process	2	4	1	0.0351493	F01.PB16398;F01.PB19127	GO:0015923	mannosidase activity	Molecular Function	1	4	1	0.391053	F01.PB36400
GO:0030155	regulation of cell adhesion	Biological Process	2	4	1	0.0351493	F01.PB26500;F01.PB29511	GO:0004310	farnesyl-diphosphate farnesyltransferase activity	Molecular Function	1	4	1	0.391053	F01.PB12641
GO:2000027	regulation of organ morphogenesis	Biological Process	2	4	1	0.0351493	F01.PB26500;F01.PB29511	GO:0004617	phosphoglycerate dehydrogenase activity	Molecular Function	1	4	1	0.391053	F01.PB33185
GO:0030042	actin filament depolymerization	Biological Process	4	16	1	0.0353564	F01.PB11334;F01.PB3182;F01.PB33270;F01.PB1213	GO:0000234	phosphoethanolamine N-methyltransferase activity	Molecular Function	1	4	1	0.391053	F01.PB9364
GO:0048829	root cap development	Biological Process	4	16	1	0.0353564	F01.PB35944;F01.PB12486;F01.PB16070;F01.PB14761	GO:0047412	N-(long-chain-acyl)ethanolamine deacylase activity	Molecular Function	1	4	1	0.391053	F01.PB21365
GO:0009790	embryo development	Biological Process	6	32	1	0.0407722	F01.PB935;F01.PB35945;F01.PB5041;F01.PB181;F01.PB3782;F01.PB6591	GO:0015189	L-lysine transmembrane transporter activity	Molecular Function	1	4	1	0.391053	F01.PB24776
GO:0015936	coenzyme A metabolic process	Biological Process	3	10	1	0.0412052	F01.PB14251;F01.PB14033;F01.PB14076	GO:0051996	squalene synthase activity	Molecular Function	1	4	1	0.391053	F01.PB12641
GO:0009407	toxin catabolic process	Biological Process	10	67	1	0.0421963	F01.PB15482;F01.PB15564;F01.PB38302;F01.PB31174;F01.PB37630;F01.PB9814;F01.PB16756;F01.PB5664;F01.PB10879;F01.PB4731	GO:0016166	phytoene dehydrogenase activity	Molecular Function	1	4	1	0.391053	F01.PB17760
GO:0007389	pattern specification process	Biological Process	6	33	1	0.0465495	F01.PB16070;F01.PB27519;F01.PB27994;F01.PB14761;F01.PB10001;F01.PB35944	GO:0015181	arginine transmembrane transporter activity	Molecular Function	1	4	1	0.391053	F01.PB24776
GO:0019253	reductive pentose-phosphate cycle	Biological Process	12	87	1	0.0471706	F01.PB169;F01.PB30795;F01.PB3262;F01.PB6859;F01.PB34287;F01.PB16076;F01.PB10806;F01.PB32232;F01.PB3148;F01.PB1070;F01.PB32173;F01.PB17588	GO:0016903	oxidoreductase activity, acting on the aldehyde or oxo group of donors	Molecular Function	1	4	1	0.391053	F01.PB27627
GO:0010075	regulation of meristem growth	Biological Process	12	88	1	0.0507713	F01.PB16189;F01.PB26500;F01.PB15146;F01.PB10001;F01.PB24160;F01.PB29511;F01.PB23226;F01.PB7613;F01.PB27994;F01.PB6850;F01.PB24068;F01.PB16036	GO:0008928	mannose-1-phosphate guanylyltransferase (GDP) activity	Molecular Function	1	4	1	0.391053	F01.PB13397
GO:0009743	response to carbohydrate	Biological Process	4	18	1	0.0522927	F01.PB19669;F01.PB11933;F01.PB15868;F01.PB17168	GO:0004829	threonine-tRNA ligase activity	Molecular Function	1	4	1	0.391053	F01.PB14751
GO:0097054	L-glutamate biosynthetic process	Biological Process	3	11	1	0.0533318	F01.PB36287;F01.PB27159;F01.PB18438	GO:0018580	nitronate monooxygenase activity	Molecular Function	1	4	1	0.391053	F01.PB5736
GO:0034389	lipid particle organization	Biological Process	2	5	1	0.055471	F01.PB35945;F01.PB6591	GO:0047714	galactolipase activity	Molecular Function	1	4	1	0.391053	F01.PB12986
GO:0010148	transpiration	Biological Process	2	5	1	0.055471	F01.PB26500;F01.PB29511	GO:0031409	pigment binding	Molecular Function	1	4	1	0.391053	F01.PB8278
GO:1901701	cellular response to oxygen-containing compound	Biological Process	2	5	1	0.055471	F01.PB7703;F01.PB12792	GO:0043754	dihydrolipoyllysine-residue (2-methylpropanoyl)transferase activity	Molecular Function	1	4	1	0.391053	F01.PB31928
GO:0015714	phosphoenolpyruvate transport	Biological Process	2	5	1	0.055471	F01.PB35945;F01.PB6591	GO:0047918	GDP-mannose 3,5-epimerase activity	Molecular Function	1	4	1	0.391053	F01.PB11001
GO:0031117	positive regulation of microtubule depolymerization	Biological Process	2	5	1	0.055471	F01.PB6948;F01.PB30271	GO:0047652	allantoate deiminase activity	Molecular Function	1	4	1	0.391053	F01.PB13974
GO:0031115	negative regulation of microtubule polymerization	Biological Process	2	5	1	0.055471	F01.PB6948;F01.PB30271	GO:0016847	1-aminocyclopropane-1-carboxylate synthase activity	Molecular Function	1	4	1	0.391053	F01.PB9094
GO:0031540	regulation of anthocyanin biosynthetic process	Biological Process	2	5	1	0.055471	F01.PB29511;F01.PB26500	GO:0008514	organic anion transmembrane transporter activity	Molecular Function	1	4	1	0.391053	F01.PB3772
GO:0015760	glucose-6-phosphate transport	Biological Process	2	5	1	0.055471	F01.PB35945;F01.PB6591	GO:0050017	L-3-cyanoalanine synthase activity	Molecular Function	1	4	1	0.391053	F01.PB10024
GO:0071577	zinc ion transmembrane transport	Biological Process	2	5	1	0.055471	F01.PB8059;F01.PB11629	GO:0034219	carbohydrate transmembrane transport	Biological Process	4	27	1	0.392047	F01.PB14092;F01.PB37447;F01.PB19862;F01.PB16549
GO:0075733	intracellular transport of virus	Biological Process	2	5	1	0.055471	F01.PB30271;F01.PB6948	GO:0016051	carbohydrate biosynthetic process	Biological Process	4	27	1	0.392047	F01.PB15695;F01.PB37764;F01.PB20797;F01.PB9475
GO:0051592	response to calcium ion	Biological Process	2	5	1	0.055471	F01.PB30271;F01.PB6948	GO:0006116	NADH oxidation	Biological Process	1	4	1	0.392835	F01.PB5691
GO:0051511	negative regulation of unidimensional cell growth	Biological Process	2	5	1	0.055471	F01.PB6948;F01.PB30271	GO:0006435	threonyl-tRNA aminoacylation	Biological Process	1	4	1	0.392835	F01.PB14751
GO:0010466	negative regulation of peptidase activity	Biological Process	4	19	1	0.0621466	F01.PB1156;F01.PB30530;F01.PB2049;F01.PB483	GO:0009831	plant-type cell wall modification involved in multidimensional cell growth	Biological Process	1	4	1	0.392835	F01.PB5793
GO:0034219	carbohydrate transmembrane transport	Biological Process	5	27	1	0.0624518	F01.PB14092;F01.PB19862;F01.PB14143;F01.PB14288;F01.PB17670	GO:0015819	lysine transport	Biological Process	1	4	1	0.392835	F01.PB24776
GO:0006636	unsaturated fatty acid biosynthetic process	Biological Process	10	72	1	0.0637047	F01.PB35358;F01.PB13798;F01.PB10806;F01.PB11281;F01.PB10417;F01.PB31827;F01.PB13108;F01.PB35926;F01.PB33410;F01.PB16392	GO:0006984	ER-nucleus signaling pathway	Biological Process	1	4	1	0.392835	F01.PB35727
GO:0070588	calcium ion transmembrane transport	Biological Process	10	73	1	0.0687198	F01.PB6312;F01.PB23609;F01.PB29160;F01.PB16490;F01.PB24210;F01.PB25123;F01.PB20550;F01.PB20608;F01.PB38383;F01.PB22441	GO:0080147	root hair cell development	Biological Process	1	4	1	0.392835	F01.PB10024
GO:0006563	L-serine metabolic process	Biological Process	4	20	1	0.0729028	F01.PB27361;F01.PB12070;F01.PB33700;F01.PB21195	GO:0042218	1-aminocyclopropane-1-carboxylate biosynthetic process	Biological Process	1	4	1	0.392835	F01.PB9094
GO:0032259	methylation	Biological Process	35	336	1	0.0737324	F01.PB5664;F01.PB37471;F01.PB21686;F01.PB6013;F01.PB32927;F01.PB22780;F01.PB684;F01.PB27361;F01.PB20434;F01.PB8244;F01.PB21195;F01.PB11030;F01.PB33390;F01.PB31174;F01.PB33700;F01.PB17169;F01.PB26494;F01.PB6792;F01.PB16467;F01.PB10001;F01.PB21000;F01.PB34085;F01.PB19182;F01.PB21968;F01.PB7214;F01.PB10545;F01.PB6069;F01.PB10993;F01.PB18964;F01.PB36879;F01.PB34766;F01.PB34917;F01.PB8541;F01.PB32995;…	GO:0000266	mitochondrial fission	Biological Process	1	4	1	0.392835	F01.PB18448
GO:0000272	polysaccharide catabolic process	Biological Process	7	46	1	0.0748739	F01.PB11219;F01.PB9941;F01.PB37117;F01.PB12449;F01.PB33953;F01.PB33377;F01.PB21794	GO:0019500	cyanide catabolic process	Biological Process	1	4	1	0.392835	F01.PB10024
GO:0006564	L-serine biosynthetic process	Biological Process	2	6	1	0.0788199	F01.PB22104;F01.PB33185	GO:0043043	peptide biosynthetic process	Biological Process	1	4	1	0.392835	F01.PB4551
GO:0001736	establishment of planar polarity	Biological Process	2	6	1	0.0788199	F01.PB16070;F01.PB35944	GO:0043091	L-arginine import	Biological Process	1	4	1	0.392835	F01.PB24776
GO:0010033	response to organic substance	Biological Process	2	6	1	0.0788199	F01.PB32836;F01.PB13005	GO:0070291	N-acylethanolamine metabolic process	Biological Process	1	4	1	0.392835	F01.PB21365
GO:0035436	triose phosphate transmembrane transport	Biological Process	2	6	1	0.0788199	F01.PB6591;F01.PB35945	GO:1900366	negative regulation of defense response to insect	Biological Process	1	4	1	0.392835	F01.PB28670
GO:0015713	phosphoglycerate transport	Biological Process	2	6	1	0.0788199	F01.PB35945;F01.PB6591	GO:0006624	vacuolar protein processing	Biological Process	1	4	1	0.392835	F01.PB17785
GO:0006470	protein dephosphorylation	Biological Process	10	75	1	0.0794823	F01.PB21653;F01.PB6248;F01.PB2473;F01.PB19545;F01.PB6266;F01.PB2802;F01.PB11571;F01.PB589;F01.PB9065;F01.PB14990	GO:0051049	regulation of transport	Biological Process	1	4	1	0.392835	F01.PB12556
GO:0042256	mature ribosome assembly	Biological Process	1	1	1	0.0809036	F01.PB11856	GO:0034051	negative regulation of plant-type hypersensitive response	Biological Process	1	4	1	0.392835	F01.PB11727
GO:0034052	positive regulation of plant-type hypersensitive response	Biological Process	1	1	1	0.0809036	F01.PB15095	GO:0051410	detoxification of nitrogen compound	Biological Process	1	4	1	0.392835	F01.PB10024
GO:0000050	urea cycle	Biological Process	1	1	1	0.0809036	F01.PB17251	GO:0009823	cytokinin catabolic process	Biological Process	1	4	1	0.392835	F01.PB16233
GO:0019395	fatty acid oxidation	Biological Process	1	1	1	0.0809036	F01.PB31396	GO:0016773	phosphotransferase activity, alcohol group as acceptor	Molecular Function	9	68	1	0.39683	F01.PB21203;F01.PB18119;F01.PB18793;F01.PB27180;F01.PB5964;F01.PB16660;F01.PB28404;F01.PB20082;F01.PB33545
GO:0016131	brassinosteroid metabolic process	Biological Process	1	1	1	0.0809036	F01.PB20167	GO:0009295	nucleoid	Cellular Component	1	5	1	0.407821	F01.PB14002
GO:0055129	L-proline biosynthetic process	Biological Process	1	1	1	0.0809036	F01.PB5850	GO:0000015	phosphopyruvate hydratase complex	Cellular Component	1	5	1	0.407821	F01.PB16493
GO:0009629	response to gravity	Biological Process	1	1	1	0.0809036	F01.PB9593	GO:0005881	cytoplasmic microtubule	Cellular Component	1	5	1	0.407821	F01.PB6817
GO:0080052	response to histidine	Biological Process	1	1	1	0.0809036	F01.PB21416	GO:0005887	integral component of plasma membrane	Cellular Component	2	14	1	0.412704	F01.PB11987;F01.PB20075
GO:0006778	porphyrin-containing compound metabolic process	Biological Process	1	1	1	0.0809036	F01.PB2574	GO:0005315	inorganic phosphate transmembrane transporter activity	Molecular Function	4	28	1	0.415499	F01.PB17255;F01.PB11031;F01.PB12096;F01.PB6591
GO:0042939	tripeptide transport	Biological Process	1	1	1	0.0809036	F01.PB21416	GO:0004512	inositol-3-phosphate synthase activity	Molecular Function	2	12	1	0.416445	F01.PB13352;F01.PB9892
GO:0048580	regulation of post-embryonic development	Biological Process	1	1	1	0.0809036	F01.PB12792	GO:0008967	phosphoglycolate phosphatase activity	Molecular Function	2	12	1	0.416445	F01.PB21082;F01.PB5816
GO:0043201	response to leucine	Biological Process	1	1	1	0.0809036	F01.PB21416	GO:0004872	receptor activity	Molecular Function	2	12	1	0.416445	F01.PB31087;F01.PB31599
GO:0043412	macromolecule modification	Biological Process	1	1	1	0.0809036	F01.PB30269	GO:0003857	3-hydroxyacyl-CoA dehydrogenase activity	Molecular Function	2	12	1	0.416445	F01.PB21992;F01.PB19785
GO:0060862	negative regulation of floral organ abscission	Biological Process	1	1	1	0.0809036	F01.PB14236	GO:0047100	glyceraldehyde-3-phosphate dehydrogenase (NADP+) (phosphorylating) activity	Molecular Function	2	12	1	0.416445	F01.PB17588;F01.PB16076
GO:0009061	anaerobic respiration	Biological Process	1	1	1	0.0809036	F01.PB3581	GO:0008831	dTDP-4-dehydrorhamnose reductase activity	Molecular Function	2	12	1	0.416445	F01.PB17830;F01.PB7046
GO:2000121	regulation of removal of superoxide radicals	Biological Process	1	1	1	0.0809036	F01.PB15095	GO:0003854	3-beta-hydroxy-delta5-steroid dehydrogenase activity	Molecular Function	2	12	1	0.416445	F01.PB13827;F01.PB14001
GO:0071396	cellular response to lipid	Biological Process	1	1	1	0.0809036	F01.PB12792	GO:0003987	acetate-CoA ligase activity	Molecular Function	2	12	1	0.416445	F01.PB14867;F01.PB14459
GO:0000707	meiotic DNA recombinase assembly	Biological Process	1	1	1	0.0809036	F01.PB18547	GO:0008184	glycogen phosphorylase activity	Molecular Function	3	20	1	0.417857	F01.PB22335;F01.PB25648;F01.PB35575
GO:0031349	positive regulation of defense response	Biological Process	1	1	1	0.0809036	F01.PB14236	GO:0004335	galactokinase activity	Molecular Function	3	20	1	0.417857	F01.PB33658;F01.PB38748;F01.PB22554
GO:0010942	positive regulation of cell death	Biological Process	1	1	1	0.0809036	F01.PB14236	GO:0010106	cellular response to iron ion starvation	Biological Process	2	12	1	0.419324	F01.PB8059;F01.PB12631
GO:0015843	methylammonium transport	Biological Process	1	1	1	0.0809036	F01.PB12268	GO:0015770	sucrose transport	Biological Process	2	12	1	0.419324	F01.PB11987;F01.PB20075
GO:0045333	cellular respiration	Biological Process	1	1	1	0.0809036	F01.PB18198	GO:0010152	pollen maturation	Biological Process	2	12	1	0.419324	F01.PB6591;F01.PB18448
GO:0080170	hydrogen peroxide transmembrane transport	Biological Process	1	1	1	0.0809036	F01.PB6049	GO:0019408	dolichol biosynthetic process	Biological Process	2	12	1	0.419324	F01.PB18498;F01.PB34868
GO:0042938	dipeptide transport	Biological Process	1	1	1	0.0809036	F01.PB21416	GO:0008612	peptidyl-lysine modification to peptidyl-hypusine	Biological Process	2	12	1	0.419324	F01.PB5363;F01.PB690
GO:0080053	response to phenylalanine	Biological Process	1	1	1	0.0809036	F01.PB21416	GO:0045226	extracellular polysaccharide biosynthetic process	Biological Process	2	12	1	0.419324	F01.PB17830;F01.PB7046
GO:0032258	CVT pathway	Biological Process	3	13	1	0.0819831	F01.PB1516;F01.PB4242;F01.PB2892	GO:0010119	regulation of stomatal movement	Biological Process	4	28	1	0.419782	F01.PB6248;F01.PB28674;F01.PB9745;F01.PB3592
GO:0035725	sodium ion transmembrane transport	Biological Process	3	13	1	0.0819831	F01.PB7919;F01.PB14846;F01.PB9786	GO:0043168	anion binding	Molecular Function	11	86	1	0.42065	F01.PB27543;F01.PB23696;F01.PB23615;F01.PB36599;F01.PB22282;F01.PB21781;F01.PB26545;F01.PB24986;F01.PB38465;F01.PB39127;F01.PB24240
GO:0009734	auxin-activated signaling pathway	Biological Process	15	126	1	0.0843048	F01.PB23116;F01.PB15987;F01.PB26931;F01.PB35944;F01.PB12486;F01.PB30210;F01.PB35940;F01.PB27644;F01.PB10918;F01.PB16070;F01.PB25859;F01.PB23668;F01.PB37277;F01.PB4604;F01.PB25743	GO:0042744	hydrogen peroxide catabolic process	Biological Process	9	69	1	0.420813	F01.PB2300;F01.PB9815;F01.PB10024;F01.PB5730;F01.PB34241;F01.PB30344;F01.PB2869;F01.PB7085;F01.PB10001
GO:0010030	positive regulation of seed germination	Biological Process	4	21	1	0.0845348	F01.PB10796;F01.PB32828;F01.PB14413;F01.PB10955	GO:0010286	heat acclimation	Biological Process	3	20	1	0.42151	F01.PB5717;F01.PB7538;F01.PB3487
GO:0015706	nitrate transport	Biological Process	7	48	1	0.0897943	F01.PB16191;F01.PB8059;F01.PB6235;F01.PB32828;F01.PB14413;F01.PB10796;F01.PB10955	GO:0016301	kinase activity	Molecular Function	32	263	1	0.427079	F01.PB33394;F01.PB30053;F01.PB23480;F01.PB20910;F01.PB21535;F01.PB5964;F01.PB27180;F01.PB16660;F01.PB16824;F01.PB28404;F01.PB20282;F01.PB19897;F01.PB21660;F01.PB20926;F01.PB25527;F01.PB30242;F01.PB23410;F01.PB31698;F01.PB18793;F01.PB26502;F01.PB26111;F01.PB18119;F01.PB18695;F01.PB12252;F01.PB21203;F01.PB19556;F01.PB32975;F01.PB27826;F01.PB766;F01.PB26487;F01.PB34897;F01.PB14864
GO:0000271	polysaccharide biosynthetic process	Biological Process	6	39	1	0.0914101	F01.PB35944;F01.PB7613;F01.PB8640;F01.PB27994;F01.PB27519;F01.PB16070	GO:0022900	electron transport chain	Biological Process	11	86	1	0.428064	F01.PB19993;F01.PB3613;F01.PB2265;F01.PB33930;F01.PB33392;F01.PB13887;F01.PB9963;F01.PB3184;F01.PB21212;F01.PB5053;F01.PB20587
GO:0006865	amino acid transport	Biological Process	3	14	1	0.0983077	F01.PB7921;F01.PB12486;F01.PB15987	GO:0009506	plasmodesma	Cellular Component	37	358	1	0.428074	F01.PB13844;F01.PB18448;F01.PB7046;F01.PB35684;F01.PB25563;F01.PB11724;F01.PB11749;F01.PB38949;F01.PB31485;F01.PB21880;F01.PB12556;F01.PB6734;F01.PB21124;F01.PB13588;F01.PB19785;F01.PB35254;F01.PB29258;F01.PB16753;F01.PB13868;F01.PB1494;F01.PB36890;F01.PB6817;F01.PB21977;F01.PB10955;F01.PB35611;F01.PB19574;F01.PB6054;F01.PB13838;F01.PB30103;F01.PB21992;F01.PB30030;F01.PB13087;F01.PB10796;F01.PB35…
GO:0010951	negative regulation of endopeptidase activity	Biological Process	3	14	1	0.0983077	F01.PB1345;F01.PB116;F01.PB5442	GO:0006108	malate metabolic process	Biological Process	7	53	1	0.430218	F01.PB15438;F01.PB33082;F01.PB33342;F01.PB12581;F01.PB21858;F01.PB13484;F01.PB7542
GO:0051716	cellular response to stimulus	Biological Process	2	7	1	0.104574	F01.PB6948;F01.PB30271	GO:0006811	ion transport	Biological Process	7	53	1	0.430218	F01.PB6974;F01.PB22657;F01.PB23359;F01.PB29258;F01.PB38932;F01.PB25901;F01.PB33720
GO:0052544	defense response by callose deposition in cell wall	Biological Process	2	7	1	0.104574	F01.PB19127;F01.PB16398	GO:0006084	acetyl-CoA metabolic process	Biological Process	6	45	1	0.435419	F01.PB33839;F01.PB28731;F01.PB13239;F01.PB15749;F01.PB9951;F01.PB22162
GO:0042128	nitrate assimilation	Biological Process	2	7	1	0.104574	F01.PB33737;F01.PB34884	GO:0005351	sugar	Molecular Function	4	29	1	0.442815	F01.PB14092;F01.PB19862;F01.PB37447;F01.PB16549
GO:0009873	ethylene-activated signaling pathway	Biological Process	7	50	1	0.106262	F01.PB27984;F01.PB10079;F01.PB19669;F01.PB15868;F01.PB1825;F01.PB11933;F01.PB22701	GO:0032440	2-alkenal reductase [NAD(P)] activity	Molecular Function	7	54	1	0.444218	F01.PB27612;F01.PB33760;F01.PB22214;F01.PB30258;F01.PB30242;F01.PB16549;F01.PB32525
GO:0000303	response to superoxide	Biological Process	6	41	1	0.110197	F01.PB15868;F01.PB11933;F01.PB22701;F01.PB27984;F01.PB10079;F01.PB19669	GO:0009308	amine metabolic process	Biological Process	4	29	1	0.447204	F01.PB37891;F01.PB19925;F01.PB21575;F01.PB28877
GO:0006493	protein O-linked glycosylation	Biological Process	4	23	1	0.110286	F01.PB36402;F01.PB22294;F01.PB24155;F01.PB22990	GO:0006221	pyrimidine nucleotide biosynthetic process	Biological Process	4	29	1	0.447204	F01.PB16641;F01.PB15355;F01.PB33614;F01.PB17101
GO:0006869	lipid transport	Biological Process	9	70	1	0.110556	F01.PB4294;F01.PB1796;F01.PB495;F01.PB32172;F01.PB35883;F01.PB4431;F01.PB30676;F01.PB10079;F01.PB4941	GO:0019005	SCF ubiquitin ligase complex	Cellular Component	2	15	1	0.448207	F01.PB21922;F01.PB18647
GO:0009693	ethylene biosynthetic process	Biological Process	5	32	1	0.112286	F01.PB9379;F01.PB38312;F01.PB9094;F01.PB11828;F01.PB8724	GO:0016308	1-phosphatidylinositol-4-phosphate 5-kinase activity	Molecular Function	3	21	1	0.450213	F01.PB35972;F01.PB23037;F01.PB28148
GO:0023014	signal transduction by phosphorylation	Biological Process	13	111	1	0.112921	F01.PB22405;F01.PB27984;F01.PB10549;F01.PB22701;F01.PB36288;F01.PB29533;F01.PB30072;F01.PB23761;F01.PB35023;F01.PB24059;F01.PB29890;F01.PB25235;F01.PB34855	GO:0003997	acyl-CoA oxidase activity	Molecular Function	3	21	1	0.450213	F01.PB32356;F01.PB18933;F01.PB20765
GO:0015824	proline transport	Biological Process	3	15	1	0.115814	F01.PB5969;F01.PB6235;F01.PB36077	GO:0047334	diphosphate-fructose-6-phosphate 1-phosphotransferase activity	Molecular Function	3	21	1	0.450213	F01.PB35873;F01.PB15979;F01.PB36002
GO:0006021	inositol biosynthetic process	Biological Process	3	15	1	0.115814	F01.PB21240;F01.PB16007;F01.PB9892	GO:0004722	protein serine/threonine phosphatase activity	Molecular Function	11	88	1	0.451719	F01.PB2802;F01.PB6248;F01.PB12704;F01.PB2473;F01.PB3592;F01.PB31506;F01.PB9882;F01.PB9745;F01.PB6781;F01.PB9065;F01.PB16197
GO:0048481	ovule development	Biological Process	9	71	1	0.11805	F01.PB25743;F01.PB17263;F01.PB25859;F01.PB12519;F01.PB27644;F01.PB23712;F01.PB29340;F01.PB31003;F01.PB10001	GO:0051879	Hsp90 protein binding	Molecular Function	2	13	1	0.45818	F01.PB27563;F01.PB29014
GO:0046854	phosphatidylinositol phosphorylation	Biological Process	6	42	1	0.120273	F01.PB29747;F01.PB28148;F01.PB35972;F01.PB23144;F01.PB21393;F01.PB36815	GO:0004462	lactoylglutathione lyase activity	Molecular Function	2	13	1	0.45818	F01.PB11773;F01.PB36407
GO:0009963	positive regulation of flavonoid biosynthetic process	Biological Process	4	24	1	0.124321	F01.PB34085;F01.PB1799;F01.PB33185;F01.PB31900	GO:0046873	metal ion transmembrane transporter activity	Molecular Function	2	13	1	0.45818	F01.PB10777;F01.PB16155
GO:0015976	carbon utilization	Biological Process	4	24	1	0.124321	F01.PB35479;F01.PB31688;F01.PB9057;F01.PB6532	GO:0008199	ferric iron binding	Molecular Function	2	13	1	0.45818	F01.PB2844;F01.PB7548
GO:0009738	abscisic acid-activated signaling pathway	Biological Process	8	62	1	0.12578	F01.PB33449;F01.PB9990;F01.PB35460;F01.PB23116;F01.PB10879;F01.PB14055;F01.PB14252;F01.PB35940	GO:0016149	translation release factor activity, codon specific	Molecular Function	2	13	1	0.45818	F01.PB20578;F01.PB33138
GO:0008652	cellular amino acid biosynthetic process	Biological Process	6	43	1	0.130788	F01.PB22213;F01.PB35926;F01.PB10417;F01.PB13108;F01.PB35358;F01.PB31827	GO:0004322	ferroxidase activity	Molecular Function	2	13	1	0.45818	F01.PB7548;F01.PB2844
GO:0006536	glutamate metabolic process	Biological Process	2	8	1	0.132191	F01.PB32836;F01.PB10668	GO:0006694	steroid biosynthetic process	Biological Process	2	13	1	0.461184	F01.PB13827;F01.PB14001
GO:2000069	regulation of post-embryonic root development	Biological Process	2	8	1	0.132191	F01.PB37138;F01.PB22428	GO:0035434	copper ion transmembrane transport	Biological Process	2	13	1	0.461184	F01.PB28674;F01.PB8059
GO:0070981	L-asparagine biosynthetic process	Biological Process	2	8	1	0.132191	F01.PB20534;F01.PB20562	GO:0009691	cytokinin biosynthetic process	Biological Process	2	13	1	0.461184	F01.PB34662;F01.PB2748
GO:0006909	phagocytosis	Biological Process	2	8	1	0.132191	F01.PB5854;F01.PB10879	GO:0000103	sulfate assimilation	Biological Process	2	13	1	0.461184	F01.PB18263;F01.PB16378
GO:0052542	defense response by callose deposition	Biological Process	2	8	1	0.132191	F01.PB16756;F01.PB9379	GO:0046034	ATP metabolic process	Biological Process	2	13	1	0.461184	F01.PB34536;F01.PB18796
GO:0019432	triglyceride biosynthetic process	Biological Process	2	8	1	0.132191	F01.PB25611;F01.PB36430	GO:0035725	sodium ion transmembrane transport	Biological Process	2	13	1	0.461184	F01.PB14846;F01.PB9786
GO:2000035	regulation of stem cell division	Biological Process	2	8	1	0.132191	F01.PB37138;F01.PB22428	GO:0000280	nuclear division	Biological Process	2	13	1	0.461184	F01.PB12955;F01.PB33658
GO:0019464	glycine decarboxylation via glycine cleavage system	Biological Process	2	8	1	0.132191	F01.PB33700;F01.PB27361	GO:0043631	RNA polyadenylation	Biological Process	2	13	1	0.461184	F01.PB33588;F01.PB26684
GO:0001558	regulation of cell growth	Biological Process	2	8	1	0.132191	F01.PB29511;F01.PB26500	GO:0016462	pyrophosphatase activity	Molecular Function	1	5	1	0.46208	F01.PB32456
GO:0009718	anthocyanin-containing compound biosynthetic process	Biological Process	2	8	1	0.132191	F01.PB9593;F01.PB31396	GO:0010490	UDP-4-keto-rhamnose-4-keto-reductase activity	Molecular Function	1	5	1	0.46208	F01.PB7046
GO:0006811	ion transport	Biological Process	7	53	1	0.133758	F01.PB22657;F01.PB23903;F01.PB19128;F01.PB38932;F01.PB25901;F01.PB36835;F01.PB33720	GO:0008265	Mo-molybdopterin cofactor sulfurase activity	Molecular Function	1	5	1	0.46208	F01.PB29321
GO:0015996	chlorophyll catabolic process	Biological Process	7	53	1	0.133758	F01.PB11933;F01.PB15868;F01.PB4626;F01.PB19669;F01.PB17675;F01.PB12519;F01.PB20002	GO:0004634	phosphopyruvate hydratase activity	Molecular Function	1	5	1	0.46208	F01.PB16493
GO:0009816	defense response to bacterium, incompatible interaction	Biological Process	3	16	1	0.134381	F01.PB19127;F01.PB16398;F01.PB12519	GO:0008883	glutamyl-tRNA reductase activity	Molecular Function	1	5	1	0.46208	F01.PB9127
GO:0009089	lysine biosynthetic process via diaminopimelate	Biological Process	3	16	1	0.134381	F01.PB38312;F01.PB11828;F01.PB8724	GO:0004820	glycine-tRNA ligase activity	Molecular Function	1	5	1	0.46208	F01.PB16360
GO:0009744	response to sucrose	Biological Process	15	136	1	0.136113	F01.PB14188;F01.PB9593;F01.PB22428;F01.PB31396;F01.PB13798;F01.PB37138;F01.PB33410;F01.PB37518;F01.PB27124;F01.PB21132;F01.PB19610;F01.PB1107;F01.PB32099;F01.PB27468;F01.PB33120	GO:0010291	carotene beta-ring hydroxylase activity	Molecular Function	1	5	1	0.46208	F01.PB19397
GO:0009805	coumarin biosynthetic process	Biological Process	5	34	1	0.136304	F01.PB31900;F01.PB21129;F01.PB20230;F01.PB34085;F01.PB21930	GO:0005547	phosphatidylinositol-3,4,5-trisphosphate binding	Molecular Function	1	5	1	0.46208	F01.PB6817
GO:0048767	root hair elongation	Biological Process	10	84	1	0.139974	F01.PB27994;F01.PB30271;F01.PB27519;F01.PB24080;F01.PB6049;F01.PB7613;F01.PB8640;F01.PB6948;F01.PB16070;F01.PB35944	GO:0052691	UDP-arabinopyranose mutase activity	Molecular Function	1	5	1	0.46208	F01.PB6734
GO:0048364	root development	Biological Process	6	44	1	0.141724	F01.PB37630;F01.PB38302;F01.PB21000;F01.PB15564;F01.PB9814;F01.PB15482	GO:0017025	TBP-class protein binding	Molecular Function	1	5	1	0.46208	F01.PB30891
GO:0007169	transmembrane receptor protein tyrosine kinase signaling pathway	Biological Process	8	65	1	0.152806	F01.PB16036;F01.PB29533;F01.PB27994;F01.PB23226;F01.PB25337;F01.PB30034;F01.PB15146;F01.PB16189	GO:0015152	glucose-6-phosphate transmembrane transporter activity	Molecular Function	1	5	1	0.46208	F01.PB6591
GO:0009416	response to light stimulus	Biological Process	7	55	1	0.153846	F01.PB35926;F01.PB20167;F01.PB10417;F01.PB18647;F01.PB31827;F01.PB35358;F01.PB13108	GO:0043325	phosphatidylinositol-3,4-bisphosphate binding	Molecular Function	1	5	1	0.46208	F01.PB6817
GO:0009628	response to abiotic stimulus	Biological Process	3	17	1	0.153886	F01.PB1561;F01.PB12792;F01.PB13005	GO:0044183	protein binding involved in protein folding	Molecular Function	1	5	1	0.46208	F01.PB37948
GO:0008299	isoprenoid biosynthetic process	Biological Process	4	26	1	0.154465	F01.PB14076;F01.PB14033;F01.PB10739;F01.PB14251	GO:0019139	cytokinin dehydrogenase activity	Molecular Function	1	5	1	0.46208	F01.PB16233
GO:0051938	L-glutamate import	Biological Process	1	2	1	0.155265	F01.PB13268	GO:0005546	phosphatidylinositol-4,5-bisphosphate binding	Molecular Function	1	5	1	0.46208	F01.PB6817
GO:0055089	fatty acid homeostasis	Biological Process	1	2	1	0.155265	F01.PB16756	GO:0003983	UTP	Molecular Function	1	5	1	0.46208	F01.PB13918
GO:0006560	proline metabolic process	Biological Process	1	2	1	0.155265	F01.PB17251	GO:0008830	dTDP-4-dehydrorhamnose 3,5-epimerase activity	Molecular Function	1	5	1	0.46208	F01.PB7046
GO:1901430	positive regulation of syringal lignin biosynthetic process	Biological Process	1	2	1	0.155265	F01.PB76	GO:0030410	nicotianamine synthase activity	Molecular Function	1	5	1	0.46208	F01.PB8733
GO:0006570	tyrosine metabolic process	Biological Process	1	2	1	0.155265	F01.PB17251	GO:0003938	IMP dehydrogenase activity	Molecular Function	1	5	1	0.46208	F01.PB5736
GO:0010258	NADH dehydrogenase complex (plastoquinone) assembly	Biological Process	1	2	1	0.155265	F01.PB1155	GO:0000340	RNA 7-methylguanosine cap binding	Molecular Function	1	5	1	0.46208	F01.PB6627
GO:0009312	oligosaccharide biosynthetic process	Biological Process	1	2	1	0.155265	F01.PB33066	GO:0031071	cysteine desulfurase activity	Molecular Function	1	5	1	0.46208	F01.PB26642
GO:0009445	putrescine metabolic process	Biological Process	1	2	1	0.155265	F01.PB17251	GO:0005347	ATP transmembrane transporter activity	Molecular Function	1	5	1	0.46208	F01.PB9504
GO:0006105	succinate metabolic process	Biological Process	1	2	1	0.155265	F01.PB32836	GO:0004392	heme oxygenase (decyclizing) activity	Molecular Function	1	5	1	0.46208	F01.PB5802
GO:0009955	adaxial/abaxial pattern specification	Biological Process	1	2	1	0.155265	F01.PB31003	GO:0010489	UDP-4-keto-6-deoxy-glucose-3,5-epimerase activity	Molecular Function	1	5	1	0.46208	F01.PB7046
GO:0055091	phospholipid homeostasis	Biological Process	1	2	1	0.155265	F01.PB16756	GO:0050687	negative regulation of defense response to virus	Biological Process	1	5	1	0.464047	F01.PB6627
GO:0006525	arginine metabolic process	Biological Process	1	2	1	0.155265	F01.PB17251	GO:0031115	negative regulation of microtubule polymerization	Biological Process	1	5	1	0.464047	F01.PB6817
GO:0009448	gamma-aminobutyric acid metabolic process	Biological Process	1	2	1	0.155265	F01.PB32836	GO:0015867	ATP transport	Biological Process	1	5	1	0.464047	F01.PB9504
GO:0007585	respiratory gaseous exchange	Biological Process	1	2	1	0.155265	F01.PB18198	GO:0006534	cysteine metabolic process	Biological Process	1	5	1	0.464047	F01.PB26642
GO:0010017	red or far-red light signaling pathway	Biological Process	1	2	1	0.155265	F01.PB4498	GO:0051592	response to calcium ion	Biological Process	1	5	1	0.464047	F01.PB6817
GO:0009663	plasmodesma organization	Biological Process	1	2	1	0.155265	F01.PB32849	GO:0015714	phosphoenolpyruvate transport	Biological Process	1	5	1	0.464047	F01.PB6591
GO:0048598	embryonic morphogenesis	Biological Process	1	2	1	0.155265	F01.PB17263	GO:0006426	glycyl-tRNA aminoacylation	Biological Process	1	5	1	0.464047	F01.PB16360
GO:0002376	immune system process	Biological Process	1	2	1	0.155265	F01.PB7703	GO:0016441	posttranscriptional gene silencing	Biological Process	1	5	1	0.464047	F01.PB21705
GO:0006218	uridine catabolic process	Biological Process	1	2	1	0.155265	F01.PB6705	GO:0042276	error-prone translesion synthesis	Biological Process	1	5	1	0.464047	F01.PB23885
GO:2000652	regulation of secondary cell wall biogenesis	Biological Process	1	2	1	0.155265	F01.PB76	GO:0052033	pathogen-associated molecular pattern dependent induction by symbiont of host innate immune response	Biological Process	1	5	1	0.464047	F01.PB35727
GO:0070328	triglyceride homeostasis	Biological Process	1	2	1	0.155265	F01.PB16756	GO:0019305	dTDP-rhamnose biosynthetic process	Biological Process	1	5	1	0.464047	F01.PB7046
GO:0006223	uracil salvage	Biological Process	1	2	1	0.155265	F01.PB9661	GO:0051511	negative regulation of unidimensional cell growth	Biological Process	1	5	1	0.464047	F01.PB6817
GO:0072329	monocarboxylic acid catabolic process	Biological Process	1	2	1	0.155265	F01.PB32836	GO:0009808	lignin metabolic process	Biological Process	1	5	1	0.464047	F01.PB9081
GO:0042753	positive regulation of circadian rhythm	Biological Process	1	2	1	0.155265	F01.PB4498	GO:0048468	cell development	Biological Process	1	5	1	0.464047	F01.PB36400
GO:0006152	purine nucleoside catabolic process	Biological Process	1	2	1	0.155265	F01.PB6705	GO:0071230	cellular response to amino acid stimulus	Biological Process	1	5	1	0.464047	F01.PB35998
GO:0048610	cellular process involved in reproduction	Biological Process	1	2	1	0.155265	F01.PB32836	GO:0034389	lipid particle organization	Biological Process	1	5	1	0.464047	F01.PB6591
GO:0019684	photosynthesis, light reaction	Biological Process	9	76	1	0.159465	F01.PB33700;F01.PB13965;F01.PB26150;F01.PB27361;F01.PB31545;F01.PB14143;F01.PB26695;F01.PB19041;F01.PB32099	GO:1901701	cellular response to oxygen-containing compound	Biological Process	1	5	1	0.464047	F01.PB8132
GO:0006863	purine nucleobase transport	Biological Process	2	9	1	0.161203	F01.PB6591;F01.PB35945	GO:0006177	GMP biosynthetic process	Biological Process	1	5	1	0.464047	F01.PB32456
GO:0006949	syncytium formation	Biological Process	2	9	1	0.161203	F01.PB16070;F01.PB35944	GO:0030418	nicotianamine biosynthetic process	Biological Process	1	5	1	0.464047	F01.PB8733
GO:0060919	auxin influx	Biological Process	2	9	1	0.161203	F01.PB35944;F01.PB16070	GO:0031117	positive regulation of microtubule depolymerization	Biological Process	1	5	1	0.464047	F01.PB6817
GO:0042742	defense response to bacterium	Biological Process	17	164	1	0.174571	F01.PB27984;F01.PB995;F01.PB4153;F01.PB33185;F01.PB10806;F01.PB13965;F01.PB27361;F01.PB11291;F01.PB29511;F01.PB36211;F01.PB15123;F01.PB26500;F01.PB22701;F01.PB21416;F01.PB7894;F01.PB33700;F01.PB17780	GO:0045017	glycerolipid biosynthetic process	Biological Process	1	5	1	0.464047	F01.PB7088
GO:0009825	multidimensional cell growth	Biological Process	6	47	1	0.176891	F01.PB7613;F01.PB35944;F01.PB16070;F01.PB8640;F01.PB27994;F01.PB27519	GO:0009244	lipopolysaccharide core region biosynthetic process	Biological Process	1	5	1	0.464047	F01.PB36333
GO:0048510	regulation of timing of transition from vegetative to reproductive phase	Biological Process	4	28	1	0.187015	F01.PB16492;F01.PB38933;F01.PB22428;F01.PB37138	GO:0016052	carbohydrate catabolic process	Biological Process	1	5	1	0.464047	F01.PB13109
GO:0000160	phosphorelay signal transduction system	Biological Process	14	133	1	0.187806	F01.PB30072;F01.PB34855;F01.PB29890;F01.PB605;F01.PB35569;F01.PB22405;F01.PB36288;F01.PB10549;F01.PB24059;F01.PB23761;F01.PB66;F01.PB35023;F01.PB25235;F01.PB18480	GO:0033356	UDP-L-arabinose metabolic process	Biological Process	1	5	1	0.464047	F01.PB6734
GO:0010107	potassium ion import	Biological Process	2	10	1	0.191202	F01.PB14055;F01.PB14252	GO:0048831	regulation of shoot system development	Biological Process	1	5	1	0.464047	F01.PB5478
GO:0006725	cellular aromatic compound metabolic process	Biological Process	2	10	1	0.191202	F01.PB10052;F01.PB9179	GO:0006788	heme oxidation	Biological Process	1	5	1	0.464047	F01.PB5802
GO:0072593	reactive oxygen species metabolic process	Biological Process	2	10	1	0.191202	F01.PB33966;F01.PB33234	GO:0075733	intracellular transport of virus	Biological Process	1	5	1	0.464047	F01.PB6817
GO:0007584	response to nutrient	Biological Process	2	10	1	0.191202	F01.PB14055;F01.PB14252	GO:0042548	regulation of photosynthesis, light reaction	Biological Process	1	5	1	0.464047	F01.PB21090
GO:0043161	proteasome-mediated ubiquitin-dependent protein catabolic process	Biological Process	8	69	1	0.192715	F01.PB11217;F01.PB9814;F01.PB37630;F01.PB38302;F01.PB7879;F01.PB15564;F01.PB32175;F01.PB15482	GO:0015760	glucose-6-phosphate transport	Biological Process	1	5	1	0.464047	F01.PB6591
GO:0009733	response to auxin	Biological Process	8	69	1	0.192715	F01.PB33449;F01.PB11933;F01.PB19669;F01.PB15868;F01.PB9990;F01.PB4054;F01.PB30034;F01.PB20167	GO:0006208	pyrimidine nucleobase catabolic process	Biological Process	1	5	1	0.464047	F01.PB9418
GO:0009607	response to biotic stimulus	Biological Process	8	69	1	0.192715	F01.PB3447;F01.PB5320;F01.PB4783;F01.PB5347;F01.PB44;F01.PB4032;F01.PB2401;F01.PB3819	GO:0010253	UDP-rhamnose biosynthetic process	Biological Process	1	5	1	0.464047	F01.PB7046
GO:0006355	regulation of transcription, DNA-templated	Biological Process	94	1065	1	0.197341	F01.PB21313;F01.PB13496;F01.PB14359;F01.PB7795;F01.PB22701;F01.PB11402;F01.PB31559;F01.PB14761;F01.PB24042;F01.PB2377;F01.PB10549;F01.PB26803;F01.PB10633;F01.PB11025;F01.PB20117;F01.PB33365;F01.PB22627;F01.PB7725;F01.PB11209;F01.PB30210;F01.PB12506;F01.PB14177;F01.PB20101;F01.PB38270;F01.PB30567;F01.PB22207;F01.PB27644;F01.PB8931;F01.PB14301;F01.PB24059;F01.PB5632;F01.PB4514;F01.PB6746;F01.PB6545…	GO:0009558	embryo sac cellularization	Biological Process	1	5	1	0.464047	F01.PB31485
GO:0009926	auxin polar transport	Biological Process	7	59	1	0.197804	F01.PB10001;F01.PB35944;F01.PB16070;F01.PB27994;F01.PB9593;F01.PB18647;F01.PB13702	GO:0010224	response to UV-B	Biological Process	5	38	1	0.464954	F01.PB31396;F01.PB23885;F01.PB8358;F01.PB9593;F01.PB6615
GO:0042538	hyperosmotic salinity response	Biological Process	5	39	1	0.204782	F01.PB21416;F01.PB10879;F01.PB9990;F01.PB33449;F01.PB6248	GO:0044446	intracellular organelle part	Cellular Component	1	6	1	0.466748	F01.PB7357
GO:0019375	galactolipid biosynthetic process	Biological Process	7	60	1	0.209497	F01.PB13679;F01.PB28994;F01.PB14252;F01.PB8644;F01.PB5969;F01.PB14055;F01.PB10879	GO:0031519	PcG protein complex	Cellular Component	1	6	1	0.466748	F01.PB26679
GO:0009750	response to fructose	Biological Process	11	103	1	0.210295	F01.PB37518;F01.PB13965;F01.PB14188;F01.PB37138;F01.PB33120;F01.PB27468;F01.PB21132;F01.PB27124;F01.PB22428;F01.PB1107;F01.PB19610	GO:0030093	chloroplast photosystem I	Cellular Component	1	6	1	0.466748	F01.PB5477
GO:0006351	transcription, DNA-templated	Biological Process	16	159	1	0.215719	F01.PB6520;F01.PB12867;F01.PB31623;F01.PB31605;F01.PB21025;F01.PB38427;F01.PB23698;F01.PB8790;F01.PB6325;F01.PB376;F01.PB717;F01.PB23262;F01.PB23748;F01.PB1045;F01.PB17140;F01.PB7467	GO:0004190	aspartic-type endopeptidase activity	Molecular Function	11	89	1	0.467188	F01.PB16247;F01.PB9790;F01.PB9524;F01.PB11240;F01.PB13408;F01.PB4588;F01.PB33236;F01.PB8209;F01.PB2058;F01.PB7254;F01.PB19561
GO:0009646	response to absence of light	Biological Process	3	20	1	0.2168	F01.PB28846;F01.PB38040;F01.PB29611	GO:0004575	sucrose alpha-glucosidase activity	Molecular Function	4	30	1	0.469732	F01.PB19281;F01.PB27466;F01.PB9867;F01.PB33774
GO:0006952	defense response	Biological Process	36	388	1	0.216854	F01.PB35368;F01.PB12445;F01.PB35141;F01.PB36389;F01.PB38262;F01.PB22945;F01.PB4783;F01.PB27010;F01.PB25092;F01.PB7703;F01.PB29276;F01.PB16623;F01.PB4032;F01.PB11219;F01.PB17871;F01.PB5320;F01.PB36409;F01.PB37372;F01.PB34929;F01.PB3819;F01.PB2401;F01.PB44;F01.PB23916;F01.PB34836;F01.PB18267;F01.PB18721;F01.PB25081;F01.PB28563;F01.PB24301;F01.PB28968;F01.PB24702;F01.PB5347;F01.PB35935;F01.PB27005;F…	GO:0009416	response to light stimulus	Biological Process	7	55	1	0.469959	F01.PB29258;F01.PB35998;F01.PB10417;F01.PB18647;F01.PB9081;F01.PB21922;F01.PB9324
GO:0008361	regulation of cell size	Biological Process	5	40	1	0.219669	F01.PB35944;F01.PB10001;F01.PB27994;F01.PB27519;F01.PB16070	GO:0015977	carbon fixation	Biological Process	4	30	1	0.474204	F01.PB27805;F01.PB30058;F01.PB34350;F01.PB282
GO:0051258	protein polymerization	Biological Process	5	40	1	0.219669	F01.PB16879;F01.PB13507;F01.PB31537;F01.PB12056;F01.PB11270	GO:0009522	photosystem I	Cellular Component	17	165	1	0.477214	F01.PB12235;F01.PB23;F01.PB13824;F01.PB14740;F01.PB2526;F01.PB5553;F01.PB34029;F01.PB6238;F01.PB5762;F01.PB13945;F01.PB31822;F01.PB5558;F01.PB10056;F01.PB31412;F01.PB13927;F01.PB5502;F01.PB6118
GO:0015671	oxygen transport	Biological Process	2	11	1	0.22184	F01.PB5325;F01.PB30387	GO:0030276	clathrin binding	Molecular Function	3	22	1	0.481805	F01.PB3796;F01.PB33028;F01.PB16160
GO:0055063	sulfate ion homeostasis	Biological Process	1	3	1	0.223614	F01.PB24569	GO:0016791	phosphatase activity	Molecular Function	3	22	1	0.481805	F01.PB5733;F01.PB18998;F01.PB7593
GO:0034641	cellular nitrogen compound metabolic process	Biological Process	1	3	1	0.223614	F01.PB10052	GO:0033180	proton-transporting V-type ATPase, V1 domain	Cellular Component	2	16	1	0.482464	F01.PB34536;F01.PB18796
GO:0030497	fatty acid elongation	Biological Process	1	3	1	0.223614	F01.PB21129	GO:0008762	UDP-N-acetylmuramate dehydrogenase activity	Molecular Function	5	39	1	0.48346	F01.PB832;F01.PB16233;F01.PB11205;F01.PB10578;F01.PB9092
GO:1901529	positive regulation of anion channel activity	Biological Process	1	3	1	0.223614	F01.PB25430	GO:0004185	serine-type carboxypeptidase activity	Molecular Function	7	56	1	0.483512	F01.PB11296;F01.PB34984;F01.PB733;F01.PB21460;F01.PB12170;F01.PB33357;F01.PB12051
GO:0000375	RNA splicing, via transesterification reactions	Biological Process	1	3	1	0.223614	F01.PB36135	GO:0010311	lateral root formation	Biological Process	3	22	1	0.485654	F01.PB13239;F01.PB9951;F01.PB28670
GO:1901360	organic cyclic compound metabolic process	Biological Process	1	3	1	0.223614	F01.PB10052	GO:0007017	microtubule-based process	Biological Process	3	22	1	0.485654	F01.PB12056;F01.PB31537;F01.PB11270
GO:0009081	branched-chain amino acid metabolic process	Biological Process	1	3	1	0.223614	F01.PB19931	GO:0048653	anther development	Biological Process	3	22	1	0.485654	F01.PB4235;F01.PB19574;F01.PB9504
GO:1901528	hydrogen peroxide mediated signaling pathway involved in stomatal movement	Biological Process	1	3	1	0.223614	F01.PB25430	GO:0009755	hormone-mediated signaling pathway	Biological Process	3	22	1	0.485654	F01.PB9282;F01.PB8790;F01.PB8132
GO:0005991	trehalose metabolic process	Biological Process	1	3	1	0.223614	F01.PB33585	GO:0034660	ncRNA metabolic process	Biological Process	5	39	1	0.48854	F01.PB23781;F01.PB36509;F01.PB11033;F01.PB5757;F01.PB35441
GO:0019318	hexose metabolic process	Biological Process	1	3	1	0.223614	F01.PB13626	GO:0010050	vegetative phase change	Biological Process	5	39	1	0.48854	F01.PB21922;F01.PB18421;F01.PB19235;F01.PB18430;F01.PB18647
GO:0006090	pyruvate metabolic process	Biological Process	1	3	1	0.223614	F01.PB29778	GO:0009579	thylakoid	Cellular Component	8	76	1	0.488564	F01.PB7045;F01.PB4611;F01.PB3699;F01.PB64;F01.PB11338;F01.PB6312;F01.PB1494;F01.PB556
GO:0008535	respiratory chain complex IV assembly	Biological Process	1	3	1	0.223614	F01.PB24771	GO:0016132	brassinosteroid biosynthetic process	Biological Process	7	56	1	0.48958	F01.PB9951;F01.PB22162;F01.PB28731;F01.PB13239;F01.PB33839;F01.PB31948;F01.PB15749
GO:0048827	phyllome development	Biological Process	1	3	1	0.223614	F01.PB10052	GO:0016746	transferase activity, transferring acyl groups	Molecular Function	6	48	1	0.494111	F01.PB15794;F01.PB16087;F01.PB25779;F01.PB24476;F01.PB12170;F01.PB11632
GO:0042450	arginine biosynthetic process via ornithine	Biological Process	1	3	1	0.223614	F01.PB10553	GO:0051753	mannan synthase activity	Molecular Function	2	14	1	0.49812	F01.PB33556;F01.PB35652
GO:0046949	fatty-acyl-CoA biosynthetic process	Biological Process	1	3	1	0.223614	F01.PB31928	GO:0005262	calcium channel activity	Molecular Function	2	14	1	0.49812	F01.PB20608;F01.PB35998
GO:0071918	urea transmembrane transport	Biological Process	1	3	1	0.223614	F01.PB14846	GO:0004612	phosphoenolpyruvate carboxykinase (ATP) activity	Molecular Function	2	14	1	0.49812	F01.PB33394;F01.PB16824
GO:0080036	regulation of cytokinin-activated signaling pathway	Biological Process	1	3	1	0.223614	F01.PB605	GO:0004652	polynucleotide adenylyltransferase activity	Molecular Function	2	14	1	0.49812	F01.PB26684;F01.PB33588
GO:0015866	ADP transport	Biological Process	1	3	1	0.223614	F01.PB12129	GO:0035556	intracellular signal transduction	Biological Process	21	176	1	0.501143	F01.PB14722;F01.PB19345;F01.PB28738;F01.PB11135;F01.PB66;F01.PB23153;F01.PB18480;F01.PB16639;F01.PB560;F01.PB38835;F01.PB13679;F01.PB5717;F01.PB19422;F01.PB18237;F01.PB16194;F01.PB9422;F01.PB31013;F01.PB18535;F01.PB3562;F01.PB27984;F01.PB1865
GO:0009063	cellular amino acid catabolic process	Biological Process	1	3	1	0.223614	F01.PB32836	GO:0006879	cellular iron ion homeostasis	Biological Process	2	14	1	0.501216	F01.PB7548;F01.PB2844
GO:0071486	cellular response to high light intensity	Biological Process	1	3	1	0.223614	F01.PB24569	GO:0016560	protein import into peroxisome matrix, docking	Biological Process	2	14	1	0.501216	F01.PB34988;F01.PB26656
GO:0006596	polyamine biosynthetic process	Biological Process	1	3	1	0.223614	F01.PB11291	GO:0006066	alcohol metabolic process	Biological Process	2	14	1	0.501216	F01.PB16920;F01.PB33713
GO:0071435	potassium ion export	Biological Process	1	3	1	0.223614	F01.PB6312	GO:0051287	NAD binding	Molecular Function	15	126	1	0.50737	F01.PB8405;F01.PB21628;F01.PB11001;F01.PB33342;F01.PB12556;F01.PB15438;F01.PB17588;F01.PB5703;F01.PB21614;F01.PB21858;F01.PB32579;F01.PB39183;F01.PB33082;F01.PB33185;F01.PB16076
GO:0006591	ornithine metabolic process	Biological Process	1	3	1	0.223614	F01.PB17251	GO:0005741	mitochondrial outer membrane	Cellular Component	4	37	1	0.509405	F01.PB39170;F01.PB1644;F01.PB14823;F01.PB14332
GO:0090351	seedling development	Biological Process	1	3	1	0.223614	F01.PB12129	GO:0006814	sodium ion transport	Biological Process	5	40	1	0.51174	F01.PB16514;F01.PB37913;F01.PB33215;F01.PB33707;F01.PB34757
GO:0009662	etioplast organization	Biological Process	1	3	1	0.223614	F01.PB34006	GO:0045892	negative regulation of transcription, DNA-templated	Biological Process	10	83	1	0.514281	F01.PB34902;F01.PB18535;F01.PB10539;F01.PB13679;F01.PB12840;F01.PB18480;F01.PB20137;F01.PB30388;F01.PB33827;F01.PB29724
GO:1901527	abscisic acid-activated signaling pathway involved in stomatal movement	Biological Process	1	3	1	0.223614	F01.PB25430	GO:0005782	peroxisomal matrix	Cellular Component	2	17	1	0.515371	F01.PB26656;F01.PB34988
GO:0042787	protein ubiquitination involved in ubiquitin-dependent protein catabolic process	Biological Process	1	3	1	0.223614	F01.PB30175	GO:0006777	Mo-molybdopterin cofactor biosynthetic process	Biological Process	3	23	1	0.516413	F01.PB23116;F01.PB35940;F01.PB22254
GO:0046483	heterocycle metabolic process	Biological Process	1	3	1	0.223614	F01.PB10052	GO:0043090	amino acid import	Biological Process	3	23	1	0.516413	F01.PB35489;F01.PB36890;F01.PB13087
GO:0010187	negative regulation of seed germination	Biological Process	1	3	1	0.223614	F01.PB35460	GO:0050794	regulation of cellular process	Biological Process	3	23	1	0.516413	F01.PB6724;F01.PB3579;F01.PB9804
GO:0015698	inorganic anion transport	Biological Process	1	3	1	0.223614	F01.PB605	GO:0009509	chromoplast	Cellular Component	1	7	1	0.519815	F01.PB17760
GO:0009932	cell tip growth	Biological Process	6	51	1	0.228517	F01.PB16070;F01.PB8640;F01.PB27994;F01.PB27519;F01.PB7613;F01.PB35944	GO:0005846	nuclear cap binding complex	Cellular Component	1	7	1	0.519815	F01.PB27858
GO:0043481	anthocyanin accumulation in tissues in response to UV light	Biological Process	6	51	1	0.228517	F01.PB8640;F01.PB27994;F01.PB27519;F01.PB16070;F01.PB35944;F01.PB7613	GO:0032550	purine ribonucleoside binding	Molecular Function	10	84	1	0.522786	F01.PB26545;F01.PB24986;F01.PB24240;F01.PB38465;F01.PB39127;F01.PB23696;F01.PB23615;F01.PB27543;F01.PB22282;F01.PB36599
GO:0048439	flower morphogenesis	Biological Process	5	41	1	0.234873	F01.PB25743;F01.PB27644;F01.PB16033;F01.PB21332;F01.PB25859	GO:0032559	adenyl ribonucleotide binding	Molecular Function	10	84	1	0.522786	F01.PB22282;F01.PB36599;F01.PB23615;F01.PB23696;F01.PB27543;F01.PB38465;F01.PB39127;F01.PB24240;F01.PB24986;F01.PB26545
GO:0010073	meristem maintenance	Biological Process	4	31	1	0.239354	F01.PB25743;F01.PB27644;F01.PB16033;F01.PB25859	GO:0004014	adenosylmethionine decarboxylase activity	Molecular Function	1	6	1	0.524826	F01.PB9907
GO:0009723	response to ethylene	Biological Process	6	52	1	0.242119	F01.PB35944;F01.PB33449;F01.PB9990;F01.PB14252;F01.PB14055;F01.PB16070	GO:0008466	glycogenin glucosyltransferase activity	Molecular Function	1	6	1	0.524826	F01.PB6734
GO:0006520	cellular amino acid metabolic process	Biological Process	5	42	1	0.250359	F01.PB11046;F01.PB12408;F01.PB10705;F01.PB987;F01.PB11661	GO:0015416	organic phosphonate transmembrane-transporting ATPase activity	Molecular Function	1	6	1	0.524826	F01.PB32512
GO:0015770	sucrose transport	Biological Process	2	12	1	0.252817	F01.PB14288;F01.PB11987	GO:0004331	fructose-2,6-bisphosphate 2-phosphatase activity	Molecular Function	1	6	1	0.524826	F01.PB24646
GO:0010152	pollen maturation	Biological Process	2	12	1	0.252817	F01.PB6591;F01.PB35945	GO:0005199	structural constituent of cell wall	Molecular Function	1	6	1	0.524826	F01.PB9602
GO:0010106	cellular response to iron ion starvation	Biological Process	2	12	1	0.252817	F01.PB6049;F01.PB8059	GO:0004781	sulfate adenylyltransferase (ATP) activity	Molecular Function	1	6	1	0.524826	F01.PB18263
GO:0051707	response to other organism	Biological Process	2	12	1	0.252817	F01.PB10417;F01.PB26648	GO:0008198	ferrous iron binding	Molecular Function	1	6	1	0.524826	F01.PB11346
GO:0009094	L-phenylalanine biosynthetic process	Biological Process	2	12	1	0.252817	F01.PB6433;F01.PB9604	GO:0004594	pantothenate kinase activity	Molecular Function	1	6	1	0.524826	F01.PB11847
GO:0008356	asymmetric cell division	Biological Process	2	12	1	0.252817	F01.PB26500;F01.PB29511	GO:0071917	triose-phosphate transmembrane transporter activity	Molecular Function	1	6	1	0.524826	F01.PB6591
GO:0008219	cell death	Biological Process	4	32	1	0.257506	F01.PB22701;F01.PB27984;F01.PB10079;F01.PB12519	GO:0016812	hydrolase activity, acting on carbon-nitrogen (but not peptide) bonds, in cyclic amides	Molecular Function	1	6	1	0.524826	F01.PB9418
GO:0009697	salicylic acid biosynthetic process	Biological Process	10	97	1	0.258193	F01.PB33700;F01.PB7894;F01.PB1121;F01.PB33410;F01.PB27361;F01.PB33449;F01.PB15192;F01.PB19534;F01.PB32099;F01.PB13798	GO:0015120	phosphoglycerate transmembrane transporter activity	Molecular Function	1	6	1	0.524826	F01.PB6591
GO:0030154	cell differentiation	Biological Process	7	64	1	0.258591	F01.PB11358;F01.PB12519;F01.PB35358;F01.PB555;F01.PB35926;F01.PB31827;F01.PB13108	GO:0008430	selenium binding	Molecular Function	1	6	1	0.524826	F01.PB1905
GO:0001510	RNA methylation	Biological Process	9	86	1	0.259202	F01.PB2540;F01.PB8363;F01.PB9099;F01.PB17397;F01.PB30206;F01.PB18624;F01.PB9032;F01.PB15306;F01.PB17372	GO:0004040	amidase activity	Molecular Function	1	6	1	0.524826	F01.PB21365
GO:0007017	microtubule-based process	Biological Process	3	22	1	0.261239	F01.PB12056;F01.PB31537;F01.PB11270	GO:0010264	myo-inositol hexakisphosphate biosynthetic process	Biological Process	4	32	1	0.526569	F01.PB2460;F01.PB12268;F01.PB6007;F01.PB10461
GO:0009958	positive gravitropism	Biological Process	3	22	1	0.261239	F01.PB16070;F01.PB27519;F01.PB35944	GO:0008219	cell death	Biological Process	4	32	1	0.526569	F01.PB20919;F01.PB28674;F01.PB27984;F01.PB12519
GO:0002679	respiratory burst involved in defense response	Biological Process	3	22	1	0.261239	F01.PB6235;F01.PB15123;F01.PB9379	GO:0019538	protein metabolic process	Biological Process	4	32	1	0.526569	F01.PB24884;F01.PB35193;F01.PB38396;F01.PB28353
GO:0009755	hormone-mediated signaling pathway	Biological Process	3	22	1	0.261239	F01.PB12792;F01.PB8790;F01.PB7703	GO:0015713	phosphoglycerate transport	Biological Process	1	6	1	0.52691	F01.PB6591
GO:0009965	leaf morphogenesis	Biological Process	11	109	1	0.266347	F01.PB35926;F01.PB555;F01.PB13108;F01.PB31827;F01.PB12519;F01.PB11358;F01.PB29511;F01.PB31003;F01.PB37319;F01.PB35358;F01.PB26500	GO:0016575	histone deacetylation	Biological Process	1	6	1	0.52691	F01.PB38291
GO:0010310	regulation of hydrogen peroxide metabolic process	Biological Process	9	87	1	0.270148	F01.PB13798;F01.PB33373;F01.PB32099;F01.PB33410;F01.PB13692;F01.PB17105;F01.PB7894;F01.PB33449;F01.PB13066	GO:0006557	S-adenosylmethioninamine biosynthetic process	Biological Process	1	6	1	0.52691	F01.PB9907
GO:0006694	steroid biosynthetic process	Biological Process	2	13	1	0.283878	F01.PB32634;F01.PB14001	GO:0006878	cellular copper ion homeostasis	Biological Process	1	6	1	0.52691	F01.PB1769
GO:0043622	cortical microtubule organization	Biological Process	2	13	1	0.283878	F01.PB6948;F01.PB30271	GO:0045005	DNA-dependent DNA replication maintenance of fidelity	Biological Process	1	6	1	0.52691	F01.PB19709
GO:0006984	ER-nucleus signaling pathway	Biological Process	1	4	1	0.286436	F01.PB35727	GO:0006597	spermine biosynthetic process	Biological Process	1	6	1	0.52691	F01.PB9907
GO:0010541	acropetal auxin transport	Biological Process	1	4	1	0.286436	F01.PB27519	GO:0002229	defense response to oomycetes	Biological Process	1	6	1	0.52691	F01.PB37405
GO:0051170	nuclear import	Biological Process	1	4	1	0.286436	F01.PB18480	GO:0018315	molybdenum incorporation into molybdenum-molybdopterin complex	Biological Process	1	6	1	0.52691	F01.PB29321
GO:0043043	peptide biosynthetic process	Biological Process	1	4	1	0.286436	F01.PB36298	GO:0001887	selenium compound metabolic process	Biological Process	1	6	1	0.52691	F01.PB32701
GO:0006562	proline catabolic process	Biological Process	1	4	1	0.286436	F01.PB12283	GO:0006564	L-serine biosynthetic process	Biological Process	1	6	1	0.52691	F01.PB33185
GO:0030245	cellulose catabolic process	Biological Process	1	4	1	0.286436	F01.PB12741	GO:0035436	triose phosphate transmembrane transport	Biological Process	1	6	1	0.52691	F01.PB6591
GO:0000733	DNA strand renaturation	Biological Process	1	4	1	0.286436	F01.PB18547	GO:0010021	amylopectin biosynthetic process	Biological Process	1	6	1	0.52691	F01.PB36049
GO:0010099	regulation of photomorphogenesis	Biological Process	1	4	1	0.286436	F01.PB1825	GO:0010103	stomatal complex morphogenesis	Biological Process	13	110	1	0.532256	F01.PB35441;F01.PB27564;F01.PB27505;F01.PB24288;F01.PB26311;F01.PB36509;F01.PB23781;F01.PB30128;F01.PB23226;F01.PB30046;F01.PB11871;F01.PB23523;F01.PB29270
GO:0006624	vacuolar protein processing	Biological Process	1	4	1	0.286436	F01.PB17785	GO:0009407	toxin catabolic process	Biological Process	8	67	1	0.534673	F01.PB19785;F01.PB6698;F01.PB31174;F01.PB8037;F01.PB18170;F01.PB5664;F01.PB4731;F01.PB24133
GO:0042218	1-aminocyclopropane-1-carboxylate biosynthetic process	Biological Process	1	4	1	0.286436	F01.PB9094	GO:0004300	enoyl-CoA hydratase activity	Molecular Function	2	15	1	0.536118	F01.PB19785;F01.PB21992
GO:0015819	lysine transport	Biological Process	1	4	1	0.286436	F01.PB13268	GO:0047262	polygalacturonate 4-alpha-galacturonosyltransferase activity	Molecular Function	2	15	1	0.536118	F01.PB37764;F01.PB20797
GO:0043091	L-arginine import	Biological Process	1	4	1	0.286436	F01.PB13268	GO:0008308	voltage-gated anion channel activity	Molecular Function	2	15	1	0.536118	F01.PB1644;F01.PB39170
GO:0009649	entrainment of circadian clock	Biological Process	1	4	1	0.286436	F01.PB4498	GO:0000287	magnesium ion binding	Molecular Function	25	215	1	0.538119	F01.PB12736;F01.PB21993;F01.PB32621;F01.PB2460;F01.PB13829;F01.PB19421;F01.PB11942;F01.PB37260;F01.PB9203;F01.PB12748;F01.PB15872;F01.PB32600;F01.PB12556;F01.PB13806;F01.PB17004;F01.PB33376;F01.PB36097;F01.PB20070;F01.PB8907;F01.PB9851;F01.PB21917;F01.PB32822;F01.PB16493;F01.PB15461;F01.PB39542
GO:0009581	detection of external stimulus	Biological Process	1	4	1	0.286436	F01.PB33449	GO:0032957	inositol trisphosphate metabolic process	Biological Process	2	15	1	0.539273	F01.PB2460;F01.PB8907
GO:0070291	N-acylethanolamine metabolic process	Biological Process	1	4	1	0.286436	F01.PB17780	GO:0006021	inositol biosynthetic process	Biological Process	2	15	1	0.539273	F01.PB13352;F01.PB9892
GO:0042273	ribosomal large subunit biogenesis	Biological Process	1	4	1	0.286436	F01.PB11856	GO:0044070	regulation of anion transport	Biological Process	2	15	1	0.539273	F01.PB39170;F01.PB1644
GO:0010016	shoot system morphogenesis	Biological Process	1	4	1	0.286436	F01.PB18647	GO:0009741	response to brassinosteroid	Biological Process	2	15	1	0.539273	F01.PB30034;F01.PB25238
GO:0009862	systemic acquired resistance, salicylic acid mediated signaling pathway	Biological Process	10	100	1	0.289342	F01.PB35940;F01.PB13798;F01.PB38312;F01.PB23116;F01.PB32099;F01.PB33410;F01.PB11828;F01.PB7894;F01.PB8724;F01.PB33449	GO:0009686	gibberellin biosynthetic process	Biological Process	2	15	1	0.539273	F01.PB33143;F01.PB32822
GO:0035999	tetrahydrofolate interconversion	Biological Process	4	34	1	0.294533	F01.PB33700;F01.PB21195;F01.PB12070;F01.PB27361	GO:0003950	NAD+ ADP-ribosyltransferase activity	Molecular Function	3	24	1	0.542207	F01.PB26630;F01.PB19117;F01.PB15443
GO:0006766	vitamin metabolic process	Biological Process	3	24	1	0.306676	F01.PB10417;F01.PB13798;F01.PB33410	GO:0003951	NAD+ kinase activity	Molecular Function	3	24	1	0.542207	F01.PB17651;F01.PB25102;F01.PB13007
GO:0006750	glutathione biosynthetic process	Biological Process	3	24	1	0.306676	F01.PB19127;F01.PB33805;F01.PB16398	GO:0010039	response to iron ion	Biological Process	3	24	1	0.546152	F01.PB35254;F01.PB28780;F01.PB38949
GO:0010218	response to far red light	Biological Process	10	102	1	0.310654	F01.PB32099;F01.PB35944;F01.PB13798;F01.PB10806;F01.PB16070;F01.PB19041;F01.PB885;F01.PB27519;F01.PB2043;F01.PB33410	GO:0042335	cuticle development	Biological Process	3	24	1	0.546152	F01.PB21129;F01.PB14002;F01.PB7880
GO:0009860	pollen tube growth	Biological Process	6	57	1	0.313107	F01.PB15564;F01.PB15482;F01.PB9814;F01.PB5811;F01.PB38302;F01.PB37630	GO:0015976	carbon utilization	Biological Process	3	24	1	0.546152	F01.PB35479;F01.PB5980;F01.PB7580
GO:0009826	unidimensional cell growth	Biological Process	5	46	1	0.314423	F01.PB34727;F01.PB33365;F01.PB6344;F01.PB36802;F01.PB20101	GO:0010227	floral organ abscission	Biological Process	3	24	1	0.546152	F01.PB21332;F01.PB32763;F01.PB33289
GO:0080167	response to karrikin	Biological Process	2	14	1	0.314806	F01.PB7590;F01.PB11811	GO:0006750	glutathione biosynthetic process	Biological Process	3	24	1	0.546152	F01.PB19127;F01.PB15072;F01.PB16398
GO:0007623	circadian rhythm	Biological Process	8	80	1	0.319603	F01.PB29890;F01.PB34727;F01.PB24569;F01.PB37019;F01.PB27984;F01.PB20101;F01.PB22701;F01.PB14177	GO:0009888	tissue development	Biological Process	3	24	1	0.546152	F01.PB26783;F01.PB37931;F01.PB36105
GO:0016310	phosphorylation	Biological Process	45	516	1	0.32008	F01.PB12299;F01.PB37116;F01.PB15512;F01.PB30067;F01.PB7387;F01.PB11942;F01.PB26502;F01.PB9320;F01.PB26111;F01.PB22213;F01.PB25717;F01.PB23993;F01.PB25846;F01.PB25527;F01.PB27888;F01.PB26736;F01.PB33229;F01.PB16801;F01.PB20282;F01.PB22658;F01.PB27870;F01.PB21406;F01.PB7493;F01.PB34006;F01.PB24452;F01.PB35169;F01.PB34774;F01.PB26175;F01.PB16198;F01.PB25283;F01.PB30099;F01.PB22665;F01.PB22542;F01.PB…	GO:0009705	plant-type vacuole membrane	Cellular Component	2	18	1	0.546858	F01.PB9593;F01.PB6767
GO:0009637	response to blue light	Biological Process	10	103	1	0.321445	F01.PB13798;F01.PB10806;F01.PB14177;F01.PB32099;F01.PB19041;F01.PB1825;F01.PB885;F01.PB2043;F01.PB27519;F01.PB33410	GO:0007389	pattern specification process	Biological Process	4	33	1	0.55178	F01.PB28731;F01.PB6767;F01.PB10001;F01.PB22162
GO:0043248	proteasome assembly	Biological Process	3	25	1	0.329532	F01.PB11217;F01.PB7879;F01.PB32175	GO:0019375	galactolipid biosynthetic process	Biological Process	7	60	1	0.56548	F01.PB28101;F01.PB13679;F01.PB14252;F01.PB8644;F01.PB33948;F01.PB5969;F01.PB14055
GO:0042732	D-xylose metabolic process	Biological Process	3	25	1	0.329532	F01.PB9166;F01.PB32021;F01.PB31479	GO:0005750	mitochondrial respiratory chain complex III	Cellular Component	1	8	1	0.567605	F01.PB14332
GO:0010564	regulation of cell cycle process	Biological Process	5	47	1	0.330795	F01.PB36658;F01.PB26610;F01.PB38444;F01.PB25600;F01.PB24617	GO:0009534	chloroplast thylakoid	Cellular Component	7	71	1	0.568229	F01.PB12519;F01.PB17760;F01.PB10001;F01.PB37570;F01.PB20919;F01.PB30859;F01.PB1631
GO:0006979	response to oxidative stress	Biological Process	19	210	1	0.339567	F01.PB6312;F01.PB9814;F01.PB6340;F01.PB9633;F01.PB15350;F01.PB6206;F01.PB17855;F01.PB2771;F01.PB18057;F01.PB7793;F01.PB9015;F01.PB7632;F01.PB38302;F01.PB37630;F01.PB15564;F01.PB7870;F01.PB6979;F01.PB15482;F01.PB5675	GO:0004747	ribokinase activity	Molecular Function	3	25	1	0.570831	F01.PB11033;F01.PB27996;F01.PB12403
GO:0006422	aspartyl-tRNA aminoacylation	Biological Process	1	5	1	0.344177	F01.PB21691	GO:0004143	diacylglycerol kinase activity	Molecular Function	3	25	1	0.570831	F01.PB7462;F01.PB33800;F01.PB21067
GO:0090296	regulation of mitochondrial DNA replication	Biological Process	1	5	1	0.344177	F01.PB37068	GO:0046914	transition metal ion binding	Molecular Function	2	16	1	0.572082	F01.PB9761;F01.PB9324
GO:0006788	heme oxidation	Biological Process	1	5	1	0.344177	F01.PB11170	GO:0034976	response to endoplasmic reticulum stress	Biological Process	9	78	1	0.573118	F01.PB31428;F01.PB35727;F01.PB31900;F01.PB10884;F01.PB36303;F01.PB11783;F01.PB21506;F01.PB33472;F01.PB21200
GO:0051131	chaperone-mediated protein complex assembly	Biological Process	1	5	1	0.344177	F01.PB37068	GO:0000162	tryptophan biosynthetic process	Biological Process	3	25	1	0.574791	F01.PB31428;F01.PB10884;F01.PB36303
GO:0009828	plant-type cell wall loosening	Biological Process	1	5	1	0.344177	F01.PB6344	GO:0006014	D-ribose metabolic process	Biological Process	3	25	1	0.574791	F01.PB11033;F01.PB27996;F01.PB12403
GO:0045040	protein import into mitochondrial outer membrane	Biological Process	1	5	1	0.344177	F01.PB1329	GO:0007205	protein kinase C-activating G-protein coupled receptor signaling pathway	Biological Process	3	25	1	0.574791	F01.PB21067;F01.PB33800;F01.PB7462
GO:0052033	pathogen-associated molecular pattern dependent induction by symbiont of host innate immune response	Biological Process	1	5	1	0.344177	F01.PB35727	GO:0046835	carbohydrate phosphorylation	Biological Process	3	25	1	0.574791	F01.PB22554;F01.PB38748;F01.PB33658
GO:0010497	plasmodesmata-mediated intercellular transport	Biological Process	1	5	1	0.344177	F01.PB32849	GO:0048868	pollen tube development	Biological Process	2	16	1	0.575267	F01.PB11034;F01.PB9475
GO:0070407	oxidation-dependent protein catabolic process	Biological Process	1	5	1	0.344177	F01.PB37068	GO:0009089	lysine biosynthetic process via diaminopimelate	Biological Process	2	16	1	0.575267	F01.PB38312;F01.PB8724
GO:0048831	regulation of shoot system development	Biological Process	1	5	1	0.344177	F01.PB605	GO:0048829	root cap development	Biological Process	2	16	1	0.575267	F01.PB9951;F01.PB13239
GO:0006751	glutathione catabolic process	Biological Process	1	5	1	0.344177	F01.PB11022	GO:0010025	wax biosynthetic process	Biological Process	2	16	1	0.575267	F01.PB29942;F01.PB21129
GO:0031591	wybutosine biosynthetic process	Biological Process	1	5	1	0.344177	F01.PB35883	GO:0035064	methylated histone binding	Molecular Function	1	7	1	0.580255	F01.PB20612
GO:0009725	response to hormone	Biological Process	1	5	1	0.344177	F01.PB14761	GO:0052861	glucan endo-1,3-beta-glucanase activity, C-3 substituted reducing group	Molecular Function	1	7	1	0.580255	F01.PB16156
GO:0019605	butyrate metabolic process	Biological Process	1	5	1	0.344177	F01.PB9106	GO:0080025	phosphatidylinositol-3,5-bisphosphate binding	Molecular Function	1	7	1	0.580255	F01.PB6817
GO:0000719	photoreactive repair	Biological Process	1	5	1	0.344177	F01.PB24569	GO:0004523	RNA-DNA hybrid ribonuclease activity	Molecular Function	1	7	1	0.580255	F01.PB35444
GO:0009835	fruit ripening	Biological Process	1	5	1	0.344177	F01.PB9094	GO:0004751	ribose-5-phosphate isomerase activity	Molecular Function	1	7	1	0.580255	F01.PB12747
GO:0009650	UV protection	Biological Process	1	5	1	0.344177	F01.PB24569	GO:0004030	aldehyde dehydrogenase [NAD(P)+] activity	Molecular Function	1	7	1	0.580255	F01.PB6054
GO:1901700	response to oxygen-containing compound	Biological Process	1	5	1	0.344177	F01.PB13005	GO:0052862	glucan endo-1,4-beta-glucanase activity, C-3 substituted reducing group	Molecular Function	1	7	1	0.580255	F01.PB16156
GO:0015867	ATP transport	Biological Process	1	5	1	0.344177	F01.PB12129	GO:0004017	adenylate kinase activity	Molecular Function	1	7	1	0.580255	F01.PB491
GO:0002213	defense response to insect	Biological Process	2	15	1	0.345421	F01.PB19127;F01.PB16398	GO:0005375	copper ion transmembrane transporter activity	Molecular Function	1	7	1	0.580255	F01.PB8059
GO:0006817	phosphate ion transport	Biological Process	2	15	1	0.345421	F01.PB18413;F01.PB4005	GO:0004516	nicotinate phosphoribosyltransferase activity	Molecular Function	1	7	1	0.580255	F01.PB29294
GO:0009741	response to brassinosteroid	Biological Process	2	15	1	0.345421	F01.PB30034;F01.PB4823	GO:0000339	RNA cap binding	Molecular Function	1	7	1	0.580255	F01.PB27858
GO:0042254	ribosome biogenesis	Biological Process	5	48	1	0.347244	F01.PB203;F01.PB4490;F01.PB14982;F01.PB8363;F01.PB20583	GO:0004020	adenylylsulfate kinase activity	Molecular Function	1	7	1	0.580255	F01.PB16378
GO:0045595	regulation of cell differentiation	Biological Process	5	48	1	0.347244	F01.PB36658;F01.PB26610;F01.PB38444;F01.PB24617;F01.PB25600	GO:0016857	racemase and epimerase activity, acting on carbohydrates and derivatives	Molecular Function	1	7	1	0.580255	F01.PB9445
GO:0005978	glycogen biosynthetic process	Biological Process	4	37	1	0.351082	F01.PB19041;F01.PB17273;F01.PB9886;F01.PB27147	GO:0005344	oxygen transporter activity	Molecular Function	1	7	1	0.580255	F01.PB869
GO:0048519	negative regulation of biological process	Biological Process	3	26	1	0.352367	F01.PB27644;F01.PB25743;F01.PB25859	GO:0015326	basic amino acid transmembrane transporter activity	Molecular Function	1	7	1	0.580255	F01.PB24776
GO:0031537	regulation of anthocyanin metabolic process	Biological Process	3	26	1	0.352367	F01.PB27984;F01.PB22701;F01.PB605	GO:0004450	isocitrate dehydrogenase (NADP+) activity	Molecular Function	1	7	1	0.580255	F01.PB12556
GO:0006397	mRNA processing	Biological Process	10	106	1	0.354246	F01.PB22680;F01.PB9759;F01.PB16492;F01.PB24449;F01.PB19139;F01.PB16617;F01.PB28592;F01.PB36673;F01.PB38933;F01.PB35607	GO:0003873	6-phosphofructo-2-kinase activity	Molecular Function	1	7	1	0.580255	F01.PB24646
GO:0000741	karyogamy	Biological Process	3	27	1	0.375105	F01.PB17397;F01.PB18624;F01.PB15306	GO:0009000	selenocysteine lyase activity	Molecular Function	1	7	1	0.580255	F01.PB29321
GO:0051510	regulation of unidimensional cell growth	Biological Process	3	27	1	0.375105	F01.PB32175;F01.PB11217;F01.PB7879	GO:0008460	dTDP-glucose 4,6-dehydratase activity	Molecular Function	1	7	1	0.580255	F01.PB17830
GO:0009585	red, far-red light phototransduction	Biological Process	3	27	1	0.375105	F01.PB34727;F01.PB20101;F01.PB29890	GO:0006098	pentose-phosphate shunt	Biological Process	29	253	1	0.581652	F01.PB14332;F01.PB5757;F01.PB2526;F01.PB8469;F01.PB21944;F01.PB5477;F01.PB32579;F01.PB8556;F01.PB9902;F01.PB23;F01.PB12599;F01.PB10271;F01.PB38026;F01.PB21137;F01.PB21124;F01.PB6711;F01.PB13916;F01.PB12427;F01.PB14340;F01.PB3325;F01.PB13815;F01.PB11186;F01.PB32420;F01.PB21907;F01.PB20639;F01.PB9166;F01.PB12640;F01.PB8405;F01.PB36822
GO:0010105	negative regulation of ethylene-activated signaling pathway	Biological Process	2	16	1	0.375569	F01.PB37138;F01.PB22428	GO:0009913	epidermal cell differentiation	Biological Process	1	7	1	0.582403	F01.PB36400
GO:0044767	single-organism developmental process	Biological Process	2	16	1	0.375569	F01.PB12792;F01.PB32836	GO:0010256	endomembrane system organization	Biological Process	1	7	1	0.582403	F01.PB15076
GO:0009753	response to jasmonic acid	Biological Process	2	16	1	0.375569	F01.PB9990;F01.PB21416	GO:0045292	mRNA cis splicing, via spliceosome	Biological Process	1	7	1	0.582403	F01.PB27858
GO:0006526	arginine biosynthetic process	Biological Process	2	16	1	0.375569	F01.PB17655;F01.PB18593	GO:0042761	very long-chain fatty acid biosynthetic process	Biological Process	1	7	1	0.582403	F01.PB7880
GO:0009832	plant-type cell wall biogenesis	Biological Process	5	50	1	0.380246	F01.PB7613;F01.PB37319;F01.PB24068;F01.PB27994;F01.PB24160	GO:0009567	double fertilization forming a zygote and endosperm	Biological Process	1	7	1	0.582403	F01.PB9475
GO:0010050	vegetative phase change	Biological Process	4	39	1	0.388886	F01.PB16033;F01.PB19235;F01.PB18430;F01.PB18647	GO:0006974	cellular response to DNA damage stimulus	Biological Process	1	7	1	0.582403	F01.PB11338
GO:0010114	response to red light	Biological Process	9	98	1	0.396914	F01.PB19041;F01.PB32099;F01.PB13798;F01.PB10806;F01.PB4498;F01.PB2043;F01.PB33410;F01.PB1825;F01.PB885	GO:0051017	actin filament bundle assembly	Biological Process	1	7	1	0.582403	F01.PB11849
GO:0017004	cytochrome complex assembly	Biological Process	1	6	1	0.397249	F01.PB24771	GO:0010193	response to ozone	Biological Process	1	7	1	0.582403	F01.PB15072
GO:0042127	regulation of cell proliferation	Biological Process	1	6	1	0.397249	F01.PB37319	GO:0019358	nicotinate nucleotide salvage	Biological Process	1	7	1	0.582403	F01.PB29294
GO:0010021	amylopectin biosynthetic process	Biological Process	1	6	1	0.397249	F01.PB38093	GO:0006003	fructose 2,6-bisphosphate metabolic process	Biological Process	1	7	1	0.582403	F01.PB24646
GO:0002229	defense response to oomycetes	Biological Process	1	6	1	0.397249	F01.PB15123	GO:0051716	cellular response to stimulus	Biological Process	1	7	1	0.582403	F01.PB6817
GO:0010119	regulation of stomatal movement	Biological Process	3	28	1	0.397676	F01.PB20101;F01.PB6248;F01.PB34727	GO:0009052	pentose-phosphate shunt, non-oxidative branch	Biological Process	1	7	1	0.582403	F01.PB12747
GO:0006544	glycine metabolic process	Biological Process	2	17	1	0.405127	F01.PB12070;F01.PB21195	GO:0070814	hydrogen sulfide biosynthetic process	Biological Process	1	7	1	0.582403	F01.PB16378
GO:0009772	photosynthetic electron transport in photosystem II	Biological Process	2	17	1	0.405127	F01.PB13798;F01.PB33410	GO:0009814	defense response, incompatible interaction	Biological Process	1	7	1	0.582403	F01.PB15095
GO:0009266	response to temperature stimulus	Biological Process	7	76	1	0.418518	F01.PB27609;F01.PB18065;F01.PB35358;F01.PB22173;F01.PB35926;F01.PB13108;F01.PB31827	GO:0030029	actin filament-based process	Biological Process	1	7	1	0.582403	F01.PB38313
GO:0006635	fatty acid beta-oxidation	Biological Process	17	196	1	0.419081	F01.PB15427;F01.PB9814;F01.PB27984;F01.PB10079;F01.PB38783;F01.PB16390;F01.PB21992;F01.PB18540;F01.PB33472;F01.PB22701;F01.PB12129;F01.PB15482;F01.PB15564;F01.PB22720;F01.PB29501;F01.PB38302;F01.PB37630	GO:0046148	pigment biosynthetic process	Biological Process	1	7	1	0.582403	F01.PB22139
GO:0019915	lipid storage	Biological Process	8	88	1	0.419781	F01.PB36658;F01.PB35460;F01.PB38444;F01.PB26610;F01.PB24617;F01.PB1825;F01.PB25600;F01.PB32109	GO:0009740	gibberellic acid mediated signaling pathway	Biological Process	1	7	1	0.582403	F01.PB32822
GO:0009553	embryo sac development	Biological Process	4	41	1	0.426371	F01.PB605;F01.PB35945;F01.PB17372;F01.PB6591	GO:0009446	putrescine biosynthetic process	Biological Process	1	7	1	0.582403	F01.PB22284
GO:0003333	amino acid transmembrane transport	Biological Process	5	53	1	0.429565	F01.PB17065;F01.PB16070;F01.PB13268;F01.PB14854;F01.PB35944	GO:0005516	calmodulin binding	Molecular Function	15	132	1	0.583178	F01.PB25253;F01.PB33324;F01.PB29248;F01.PB22432;F01.PB24656;F01.PB31895;F01.PB19753;F01.PB20608;F01.PB1531;F01.PB1974;F01.PB6817;F01.PB1774;F01.PB15178;F01.PB7384;F01.PB3087
GO:0010014	meristem initiation	Biological Process	5	53	1	0.429565	F01.PB27644;F01.PB25743;F01.PB23226;F01.PB16033;F01.PB25859	GO:0003682	chromatin binding	Molecular Function	23	203	1	0.591599	F01.PB18237;F01.PB6002;F01.PB26679;F01.PB21121;F01.PB6918;F01.PB4889;F01.PB13605;F01.PB13625;F01.PB11202;F01.PB3466;F01.PB11287;F01.PB31080;F01.PB24826;F01.PB31550;F01.PB9690;F01.PB10800;F01.PB8561;F01.PB4614;F01.PB16639;F01.PB22006;F01.PB1692;F01.PB1970;F01.PB31172
GO:0071329	cellular response to sucrose stimulus	Biological Process	2	18	1	0.433992	F01.PB27984;F01.PB22701	GO:0010075	regulation of meristem growth	Biological Process	10	88	1	0.591685	F01.PB22162;F01.PB10001;F01.PB28731;F01.PB13712;F01.PB23226;F01.PB6767;F01.PB6850;F01.PB12120;F01.PB31649;F01.PB19574
GO:0009399	nitrogen fixation	Biological Process	2	18	1	0.433992	F01.PB30387;F01.PB5325	GO:0042626	ATPase activity, coupled to transmembrane movement of substances	Molecular Function	14	124	1	0.59323	F01.PB19711;F01.PB28797;F01.PB15268;F01.PB33364;F01.PB24133;F01.PB25467;F01.PB28403;F01.PB14379;F01.PB20089;F01.PB22352;F01.PB26187;F01.PB29882;F01.PB25231;F01.PB27400
GO:0016043	cellular component organization	Biological Process	2	18	1	0.433992	F01.PB32836;F01.PB10052	GO:0010200	response to chitin	Biological Process	11	97	1	0.594308	F01.PB36890;F01.PB39178;F01.PB1865;F01.PB13798;F01.PB35489;F01.PB13087;F01.PB6235;F01.PB22584;F01.PB37405;F01.PB12599;F01.PB5717
GO:0000302	response to reactive oxygen species	Biological Process	2	18	1	0.433992	F01.PB27609;F01.PB19550	GO:0005200	structural constituent of cytoskeleton	Molecular Function	4	35	1	0.59537	F01.PB31537;F01.PB38313;F01.PB12056;F01.PB11270
GO:0006032	chitin catabolic process	Biological Process	3	30	1	0.442073	F01.PB6235;F01.PB11219;F01.PB8402	GO:0030554	adenyl nucleotide binding	Molecular Function	9	80	1	0.597719	F01.PB10229;F01.PB18837;F01.PB36802;F01.PB27605;F01.PB9816;F01.PB28669;F01.PB20282;F01.PB15744;F01.PB3425
GO:0010074	maintenance of meristem identity	Biological Process	3	30	1	0.442073	F01.PB18624;F01.PB32109;F01.PB33365	GO:0010029	regulation of seed germination	Biological Process	4	35	1	0.599962	F01.PB27984;F01.PB23153;F01.PB5478;F01.PB37516
GO:0015977	carbon fixation	Biological Process	3	30	1	0.442073	F01.PB19768;F01.PB27805;F01.PB30141	GO:0031537	regulation of anthocyanin metabolic process	Biological Process	3	26	1	0.60227	F01.PB27984;F01.PB5478;F01.PB23153
GO:0050826	response to freezing	Biological Process	8	90	1	0.444906	F01.PB38444;F01.PB26610;F01.PB25600;F01.PB1825;F01.PB24617;F01.PB32109;F01.PB36658;F01.PB35460	GO:0048825	cotyledon development	Biological Process	8	71	1	0.602935	F01.PB23318;F01.PB37552;F01.PB36658;F01.PB11075;F01.PB25600;F01.PB24617;F01.PB38291;F01.PB12906
GO:0072488	ammonium transmembrane transport	Biological Process	1	7	1	0.446028	F01.PB12268	GO:0006810	transport	Biological Process	33	291	1	0.609093	F01.PB34147;F01.PB18886;F01.PB33268;F01.PB24805;F01.PB6642;F01.PB14799;F01.PB17720;F01.PB26306;F01.PB39256;F01.PB14145;F01.PB19409;F01.PB30674;F01.PB6615;F01.PB6353;F01.PB34403;F01.PB19148;F01.PB20452;F01.PB13831;F01.PB10341;F01.PB39;F01.PB9109;F01.PB20811;F01.PB6994;F01.PB20686;F01.PB8073;F01.PB15796;F01.PB30641;F01.PB21921;F01.PB8866;F01.PB6592;F01.PB6245;F01.PB21937;F01.PB16014
GO:0048316	seed development	Biological Process	1	7	1	0.446028	F01.PB12792	GO:0006071	glycerol metabolic process	Biological Process	2	17	1	0.609159	F01.PB21524;F01.PB14731
GO:0010289	homogalacturonan biosynthetic process	Biological Process	1	7	1	0.446028	F01.PB21000	GO:0009772	photosynthetic electron transport in photosystem II	Biological Process	2	17	1	0.609159	F01.PB13798;F01.PB12599
GO:0048731	system development	Biological Process	1	7	1	0.446028	F01.PB32836	GO:0005968	Rab-protein geranylgeranyltransferase complex	Cellular Component	1	9	1	0.610642	F01.PB32431
GO:0019752	carboxylic acid metabolic process	Biological Process	1	7	1	0.446028	F01.PB10255	GO:0000178	exosome (RNase complex)	Cellular Component	1	9	1	0.610642	F01.PB12268
GO:0006083	acetate metabolic process	Biological Process	1	7	1	0.446028	F01.PB9106	GO:0030095	chloroplast photosystem II	Cellular Component	1	9	1	0.610642	F01.PB126
GO:0009960	endosperm development	Biological Process	1	7	1	0.446028	F01.PB26976	GO:0009736	cytokinin-activated signaling pathway	Biological Process	5	45	1	0.62013	F01.PB18237;F01.PB33556;F01.PB23153;F01.PB27984;F01.PB16639
GO:0051026	chiasma assembly	Biological Process	1	7	1	0.446028	F01.PB18547	GO:0006970	response to osmotic stress	Biological Process	4	36	1	0.622845	F01.PB13844;F01.PB19811;F01.PB27984;F01.PB23153
GO:0006915	apoptotic process	Biological Process	1	7	1	0.446028	F01.PB27285	GO:0006541	glutamine metabolic process	Biological Process	4	36	1	0.622845	F01.PB20562;F01.PB6910;F01.PB6718;F01.PB9900
GO:0006471	protein ADP-ribosylation	Biological Process	1	7	1	0.446028	F01.PB21836	GO:0006013	mannose metabolic process	Biological Process	3	27	1	0.628548	F01.PB30012;F01.PB22580;F01.PB26042
GO:0046148	pigment biosynthetic process	Biological Process	1	7	1	0.446028	F01.PB22139	GO:0009638	phototropism	Biological Process	3	27	1	0.628548	F01.PB23523;F01.PB21332;F01.PB30046
GO:0006974	cellular response to DNA damage stimulus	Biological Process	1	7	1	0.446028	F01.PB11338	GO:0004851	uroporphyrin-III C-methyltransferase activity	Molecular Function	1	8	1	0.629221	F01.PB37471
GO:0009740	gibberellic acid mediated signaling pathway	Biological Process	1	7	1	0.446028	F01.PB35460	GO:0009922	fatty acid elongase activity	Molecular Function	1	8	1	0.629221	F01.PB21129
GO:0009737	response to abscisic acid	Biological Process	10	115	1	0.454294	F01.PB26610;F01.PB21416;F01.PB6049;F01.PB25600;F01.PB24617;F01.PB10417;F01.PB16247;F01.PB36658;F01.PB935;F01.PB18378	GO:0005222	intracellular cAMP activated cation channel activity	Molecular Function	1	8	1	0.629221	F01.PB20608
GO:0010162	seed dormancy process	Biological Process	9	103	1	0.455842	F01.PB26610;F01.PB38444;F01.PB32109;F01.PB483;F01.PB25600;F01.PB1825;F01.PB24617;F01.PB36658;F01.PB35460	GO:0004550	nucleoside diphosphate kinase activity	Molecular Function	1	8	1	0.629221	F01.PB8623
GO:0009909	regulation of flower development	Biological Process	18	213	1	0.459334	F01.PB25600;F01.PB32109;F01.PB25859;F01.PB25743;F01.PB20101;F01.PB27984;F01.PB36658;F01.PB1825;F01.PB34727;F01.PB24617;F01.PB35295;F01.PB18624;F01.PB38444;F01.PB26610;F01.PB4498;F01.PB35460;F01.PB22701;F01.PB27644	GO:0004619	phosphoglycerate mutase activity	Molecular Function	1	8	1	0.629221	F01.PB17727
GO:0010072	primary shoot apical meristem specification	Biological Process	6	67	1	0.460544	F01.PB36658;F01.PB22297;F01.PB38444;F01.PB26610;F01.PB25600;F01.PB24617	GO:0042132	fructose 1,6-bisphosphate 1-phosphatase activity	Molecular Function	1	8	1	0.629221	F01.PB8276
GO:0006783	heme biosynthetic process	Biological Process	2	19	1	0.462084	F01.PB29161;F01.PB19322	GO:0004514	nicotinate-nucleotide diphosphorylase (carboxylating) activity	Molecular Function	1	8	1	0.629221	F01.PB29294
GO:0055072	iron ion homeostasis	Biological Process	2	19	1	0.462084	F01.PB27609;F01.PB19550	GO:0043115	precorrin-2 dehydrogenase activity	Molecular Function	1	8	1	0.629221	F01.PB37471
GO:0006164	purine nucleotide biosynthetic process	Biological Process	2	19	1	0.462084	F01.PB30206;F01.PB10553	GO:0007263	nitric oxide mediated signal transduction	Biological Process	1	8	1	0.631389	F01.PB20608
GO:0042752	regulation of circadian rhythm	Biological Process	2	19	1	0.462084	F01.PB1825;F01.PB18480	GO:0006656	phosphatidylcholine biosynthetic process	Biological Process	1	8	1	0.631389	F01.PB9364
GO:0009908	flower development	Biological Process	4	43	1	0.463237	F01.PB10052;F01.PB16398;F01.PB21992;F01.PB19127	GO:0010260	organ senescence	Biological Process	1	8	1	0.631389	F01.PB7921
GO:0010182	sugar mediated signaling pathway	Biological Process	10	117	1	0.476402	F01.PB38444;F01.PB37138;F01.PB26610;F01.PB24617;F01.PB25600;F01.PB1825;F01.PB32109;F01.PB22428;F01.PB36658;F01.PB35460	GO:0044085	cellular component biogenesis	Biological Process	1	8	1	0.631389	F01.PB30815
GO:0009880	embryonic pattern specification	Biological Process	5	56	1	0.478033	F01.PB25600;F01.PB24617;F01.PB38444;F01.PB36658;F01.PB26610	GO:0009751	response to salicylic acid	Biological Process	1	8	1	0.631389	F01.PB21416
GO:0071805	potassium ion transmembrane transport	Biological Process	5	56	1	0.478033	F01.PB33215;F01.PB9786;F01.PB38155;F01.PB26140;F01.PB36092	GO:0016973	poly(A)+ mRNA export from nucleus	Biological Process	1	8	1	0.631389	F01.PB32989
GO:0009409	response to cold	Biological Process	12	142	1	0.481413	F01.PB11641;F01.PB18198;F01.PB18378;F01.PB13798;F01.PB11338;F01.PB33410;F01.PB33449;F01.PB35940;F01.PB10417;F01.PB33973;F01.PB23116;F01.PB9990	GO:0006165	nucleoside diphosphate phosphorylation	Biological Process	1	8	1	0.631389	F01.PB8623
GO:0009624	response to nematode	Biological Process	2	20	1	0.489337	F01.PB21416;F01.PB12486	GO:0006909	phagocytosis	Biological Process	1	8	1	0.631389	F01.PB5854
GO:0010286	heat acclimation	Biological Process	2	20	1	0.489337	F01.PB18378;F01.PB3487	GO:0006228	UTP biosynthetic process	Biological Process	1	8	1	0.631389	F01.PB8623
GO:0009698	phenylpropanoid metabolic process	Biological Process	2	20	1	0.489337	F01.PB24160;F01.PB24068	GO:0001558	regulation of cell growth	Biological Process	1	8	1	0.631389	F01.PB607
GO:0009688	abscisic acid biosynthetic process	Biological Process	2	20	1	0.489337	F01.PB33548;F01.PB17916	GO:0015937	coenzyme A biosynthetic process	Biological Process	1	8	1	0.631389	F01.PB11847
GO:0045087	innate immune response	Biological Process	2	20	1	0.489337	F01.PB15264;F01.PB10666	GO:2000026	regulation of multicellular organismal development	Biological Process	1	8	1	0.631389	F01.PB38580
GO:0043407	negative regulation of MAP kinase activity	Biological Process	1	8	1	0.490861	F01.PB31596	GO:0006183	GTP biosynthetic process	Biological Process	1	8	1	0.631389	F01.PB8623
GO:0019628	urate catabolic process	Biological Process	1	8	1	0.490861	F01.PB11535	GO:0006536	glutamate metabolic process	Biological Process	1	8	1	0.631389	F01.PB11777
GO:0010540	basipetal auxin transport	Biological Process	1	8	1	0.490861	F01.PB27519	GO:0006241	CTP biosynthetic process	Biological Process	1	8	1	0.631389	F01.PB8623
GO:0006996	organelle organization	Biological Process	1	8	1	0.490861	F01.PB30269	GO:0009850	auxin metabolic process	Biological Process	1	8	1	0.631389	F01.PB2212
GO:0016973	poly(A)+ mRNA export from nucleus	Biological Process	1	8	1	0.490861	F01.PB18378	GO:0019354	siroheme biosynthetic process	Biological Process	1	8	1	0.631389	F01.PB37471
GO:0008610	lipid biosynthetic process	Biological Process	1	8	1	0.490861	F01.PB6069	GO:0052542	defense response by callose deposition	Biological Process	1	8	1	0.631389	F01.PB22584
GO:0046907	intracellular transport	Biological Process	1	8	1	0.490861	F01.PB13956	GO:0009570	chloroplast stroma	Cellular Component	53	553	1	0.636252	F01.PB14413;F01.PB32828;F01.PB9606;F01.PB37570;F01.PB6312;F01.PB38312;F01.PB30859;F01.PB37948;F01.PB14751;F01.PB64;F01.PB12640;F01.PB15072;F01.PB5757;F01.PB229;F01.PB5902;F01.PB7045;F01.PB3427;F01.PB12556;F01.PB11884;F01.PB10417;F01.PB12427;F01.PB6562;F01.PB36303;F01.PB10842;F01.PB31428;F01.PB10796;F01.PB14178;F01.PB10001;F01.PB31613;F01.PB33185;F01.PB6007;F01.PB14002;F01.PB11902;F01.PB6541;F01.P…
GO:0009751	response to salicylic acid	Biological Process	1	8	1	0.490861	F01.PB21416	GO:0031348	negative regulation of defense response	Biological Process	12	109	1	0.636599	F01.PB23116;F01.PB13798;F01.PB35489;F01.PB35940;F01.PB36890;F01.PB29321;F01.PB22254;F01.PB8116;F01.PB3156;F01.PB13087;F01.PB7744;F01.PB12599
GO:0010260	organ senescence	Biological Process	1	8	1	0.490861	F01.PB7921	GO:0016884	carbon-nitrogen ligase activity, with glutamine as amido-N-donor	Molecular Function	2	18	1	0.637778	F01.PB21365;F01.PB18875
GO:0015937	coenzyme A biosynthetic process	Biological Process	1	8	1	0.490861	F01.PB23993	GO:0004813	alanine-tRNA ligase activity	Molecular Function	2	18	1	0.637778	F01.PB34062;F01.PB22575
GO:0006400	tRNA modification	Biological Process	1	8	1	0.490861	F01.PB21146	GO:0009826	unidimensional cell growth	Biological Process	5	46	1	0.640014	F01.PB15076;F01.PB5793;F01.PB6344;F01.PB36802;F01.PB8925
GO:0000372	Group I intron splicing	Biological Process	1	8	1	0.490861	F01.PB35593	GO:0038032	termination of G-protein coupled receptor signaling pathway	Biological Process	2	18	1	0.640946	F01.PB26656;F01.PB34988
GO:0030968	endoplasmic reticulum unfolded protein response	Biological Process	5	57	1	0.493891	F01.PB15123;F01.PB9379;F01.PB33449;F01.PB23116;F01.PB35940	GO:0044723	single-organism carbohydrate metabolic process	Biological Process	2	18	1	0.640946	F01.PB30815;F01.PB33620
GO:0009595	detection of biotic stimulus	Biological Process	5	57	1	0.493891	F01.PB13798;F01.PB33449;F01.PB32099;F01.PB33410;F01.PB7894	GO:0009743	response to carbohydrate	Biological Process	2	18	1	0.640946	F01.PB38580;F01.PB17168
GO:0045036	protein targeting to chloroplast	Biological Process	3	33	1	0.506054	F01.PB34006;F01.PB18376;F01.PB15090	GO:0044699	single-organism process	Biological Process	2	18	1	0.640946	F01.PB6495;F01.PB30815
GO:0016998	cell wall macromolecule catabolic process	Biological Process	5	58	1	0.509567	F01.PB7502;F01.PB11219;F01.PB6235;F01.PB15264;F01.PB8402	GO:0009934	regulation of meristem structural organization	Biological Process	2	18	1	0.640946	F01.PB21922;F01.PB18647
GO:0045892	negative regulation of transcription, DNA-templated	Biological Process	7	83	1	0.511893	F01.PB36883;F01.PB13679;F01.PB26964;F01.PB18480;F01.PB35647;F01.PB15980;F01.PB22498	GO:0006419	alanyl-tRNA aminoacylation	Biological Process	2	18	1	0.640946	F01.PB22575;F01.PB34062
GO:0042991	transcription factor import into nucleus	Biological Process	2	21	1	0.515705	F01.PB3017;F01.PB17397	GO:0007186	G-protein coupled receptor signaling pathway	Biological Process	4	37	1	0.644881	F01.PB38488;F01.PB35998;F01.PB38515;F01.PB29258
GO:0006537	glutamate biosynthetic process	Biological Process	2	21	1	0.515705	F01.PB12283;F01.PB27993	GO:0009986	cell surface	Cellular Component	1	10	1	0.649398	F01.PB13844
GO:0019424	sulfide oxidation, using siroheme sulfite reductase	Biological Process	2	21	1	0.515705	F01.PB35647;F01.PB22498	GO:0005740	mitochondrial envelope	Cellular Component	1	10	1	0.649398	F01.PB21124
GO:0051302	regulation of cell division	Biological Process	2	21	1	0.515705	F01.PB26500;F01.PB29511	GO:0004559	alpha-mannosidase activity	Molecular Function	3	28	1	0.649713	F01.PB26042;F01.PB22580;F01.PB30012
GO:1900160	plastid DNA packaging	Biological Process	2	21	1	0.515705	F01.PB35647;F01.PB22498	GO:0015995	chlorophyll biosynthetic process	Biological Process	13	119	1	0.649818	F01.PB10417;F01.PB29217;F01.PB33154;F01.PB9324;F01.PB12427;F01.PB13798;F01.PB19397;F01.PB19440;F01.PB16830;F01.PB12599;F01.PB13288;F01.PB7056;F01.PB5934
GO:0009616	virus induced gene silencing	Biological Process	6	71	1	0.517852	F01.PB31170;F01.PB19235;F01.PB18647;F01.PB16033;F01.PB37273;F01.PB18430	GO:0006754	ATP biosynthetic process	Biological Process	8	74	1	0.650605	F01.PB28555;F01.PB30112;F01.PB30078;F01.PB29994;F01.PB28674;F01.PB25118;F01.PB22432;F01.PB24656
GO:0009627	systemic acquired resistance	Biological Process	6	71	1	0.517852	F01.PB31900;F01.PB1121;F01.PB35727;F01.PB15192;F01.PB19534;F01.PB33472	GO:0008033	tRNA processing	Biological Process	3	28	1	0.6536	F01.PB30806;F01.PB7426;F01.PB2748
GO:0071555	cell wall organization	Biological Process	10	121	1	0.519992	F01.PB16070;F01.PB25485;F01.PB8640;F01.PB35944;F01.PB35358;F01.PB27519;F01.PB35926;F01.PB36802;F01.PB13108;F01.PB31827	GO:0006415	translational termination	Biological Process	3	28	1	0.6536	F01.PB18942;F01.PB33138;F01.PB20578
GO:0006612	protein targeting to membrane	Biological Process	10	121	1	0.519992	F01.PB1799;F01.PB33449;F01.PB7894;F01.PB33410;F01.PB32099;F01.PB23116;F01.PB33185;F01.PB15123;F01.PB13798;F01.PB35940	GO:0042742	defense response to bacterium	Biological Process	18	164	1	0.65398	F01.PB27984;F01.PB36890;F01.PB995;F01.PB4153;F01.PB33185;F01.PB35489;F01.PB21365;F01.PB10884;F01.PB13087;F01.PB12556;F01.PB29321;F01.PB342;F01.PB11291;F01.PB23490;F01.PB37405;F01.PB21416;F01.PB36303;F01.PB31428
GO:0016556	mRNA modification	Biological Process	7	84	1	0.524845	F01.PB31393;F01.PB38069;F01.PB555;F01.PB11956;F01.PB44;F01.PB12082;F01.PB1155	GO:0010181	FMN binding	Molecular Function	9	84	1	0.657303	F01.PB6954;F01.PB5955;F01.PB30388;F01.PB1346;F01.PB12840;F01.PB30046;F01.PB10539;F01.PB23523;F01.PB11226
GO:0016311	dephosphorylation	Biological Process	3	34	1	0.526524	F01.PB5733;F01.PB2351;F01.PB11149	GO:0045263	proton-transporting ATP synthase complex, coupling factor F(o)	Cellular Component	2	22	1	0.658053	F01.PB19949;F01.PB34608
GO:0090305	nucleic acid phosphodiester bond hydrolysis	Biological Process	3	34	1	0.526524	F01.PB8071;F01.PB10105;F01.PB8334	GO:0010564	regulation of cell cycle process	Biological Process	5	47	1	0.659238	F01.PB37552;F01.PB36658;F01.PB23318;F01.PB25600;F01.PB24617
GO:0000079	regulation of cyclin-dependent protein serine/threonine kinase activity	Biological Process	3	34	1	0.526524	F01.PB5885;F01.PB31141;F01.PB3721	GO:0016619	malate dehydrogenase (decarboxylating) (NAD+) activity	Molecular Function	4	38	1	0.661589	F01.PB21858;F01.PB33342;F01.PB33082;F01.PB15438
GO:0000165	MAPK cascade	Biological Process	10	122	1	0.530717	F01.PB1938;F01.PB35940;F01.PB13798;F01.PB23116;F01.PB32099;F01.PB27420;F01.PB33410;F01.PB7894;F01.PB16140;F01.PB33449	GO:0004124	cysteine synthase activity	Molecular Function	2	19	1	0.667529	F01.PB10024;F01.PB6968
GO:0010200	response to chitin	Biological Process	8	97	1	0.53095	F01.PB32099;F01.PB9379;F01.PB15123;F01.PB13798;F01.PB16756;F01.PB6235;F01.PB7894;F01.PB33410	GO:0004802	transketolase activity	Molecular Function	2	19	1	0.667529	F01.PB20392;F01.PB20344
GO:0034440	lipid oxidation	Biological Process	1	9	1	0.532069	F01.PB10417	GO:0042752	regulation of circadian rhythm	Biological Process	2	19	1	0.670656	F01.PB18480;F01.PB18535
GO:0019725	cellular homeostasis	Biological Process	1	9	1	0.532069	F01.PB14823	GO:0006555	methionine metabolic process	Biological Process	2	19	1	0.670656	F01.PB31070;F01.PB7141
GO:0002238	response to molecule of fungal origin	Biological Process	1	9	1	0.532069	F01.PB8644	GO:0007031	peroxisome organization	Biological Process	2	19	1	0.670656	F01.PB19785;F01.PB24133
GO:0006101	citrate metabolic process	Biological Process	1	9	1	0.532069	F01.PB27609	GO:0055072	iron ion homeostasis	Biological Process	2	19	1	0.670656	F01.PB35254;F01.PB38949
GO:0048208	COPII vesicle coating	Biological Process	1	9	1	0.532069	F01.PB24147	GO:0000038	very long-chain fatty acid metabolic process	Biological Process	2	19	1	0.670656	F01.PB21129;F01.PB14002
GO:0006430	lysyl-tRNA aminoacylation	Biological Process	1	9	1	0.532069	F01.PB16778	GO:0006733	oxidoreduction coenzyme metabolic process	Biological Process	2	19	1	0.670656	F01.PB10417;F01.PB13798
GO:0019827	stem cell maintenance	Biological Process	1	9	1	0.532069	F01.PB10666	GO:0010359	regulation of anion channel activity	Biological Process	2	19	1	0.670656	F01.PB6698;F01.PB18170
GO:0010082	regulation of root meristem growth	Biological Process	1	9	1	0.532069	F01.PB10666	GO:0004347	glucose-6-phosphate isomerase activity	Molecular Function	1	9	1	0.672476	F01.PB8358
GO:0048513	organ development	Biological Process	1	9	1	0.532069	F01.PB10052	GO:0005089	Rho guanyl-nucleotide exchange factor activity	Molecular Function	1	9	1	0.672476	F01.PB20161
GO:0009612	response to mechanical stimulus	Biological Process	1	9	1	0.532069	F01.PB9379	GO:0004047	aminomethyltransferase activity	Molecular Function	1	9	1	0.672476	F01.PB10001
GO:0006081	cellular aldehyde metabolic process	Biological Process	1	9	1	0.532069	F01.PB10045	GO:0033612	receptor serine/threonine kinase binding	Molecular Function	1	9	1	0.672476	F01.PB37405
GO:0009062	fatty acid catabolic process	Biological Process	1	9	1	0.532069	F01.PB483	GO:0016831	carboxy-lyase activity	Molecular Function	1	9	1	0.672476	F01.PB33129
GO:0010351	lithium ion transport	Biological Process	4	47	1	0.534137	F01.PB33215;F01.PB10079;F01.PB26140;F01.PB38155	GO:0003849	3-deoxy-7-phosphoheptulonate synthase activity	Molecular Function	1	9	1	0.672476	F01.PB21506
GO:0010051	xylem and phloem pattern formation	Biological Process	4	47	1	0.534137	F01.PB25859;F01.PB16033;F01.PB27644;F01.PB25743	GO:0008353	RNA polymerase II carboxy-terminal domain kinase activity	Molecular Function	1	9	1	0.672476	F01.PB26783
GO:0048653	anther development	Biological Process	2	22	1	0.541152	F01.PB27994;F01.PB7613	GO:0010297	heteropolysaccharide binding	Molecular Function	1	9	1	0.672476	F01.PB27081
GO:0009306	protein secretion	Biological Process	2	22	1	0.541152	F01.PB14089;F01.PB33781	GO:0009916	alternative oxidase activity	Molecular Function	1	9	1	0.672476	F01.PB9963
GO:0006515	misfolded or incompletely synthesized protein catabolic process	Biological Process	2	22	1	0.541152	F01.PB34988;F01.PB37068	GO:0004766	spermidine synthase activity	Molecular Function	1	9	1	0.672476	F01.PB11291
GO:0001666	response to hypoxia	Biological Process	2	22	1	0.541152	F01.PB7894;F01.PB7783	GO:0004970	ionotropic glutamate receptor activity	Molecular Function	3	29	1	0.673586	F01.PB23359;F01.PB29258;F01.PB35998
GO:0010311	lateral root formation	Biological Process	2	22	1	0.541152	F01.PB35944;F01.PB16070	GO:0005234	extracellular-glutamate-gated ion channel activity	Molecular Function	3	29	1	0.673586	F01.PB23359;F01.PB29258;F01.PB35998
GO:0009269	response to desiccation	Biological Process	2	22	1	0.541152	F01.PB10417;F01.PB6312	GO:0006863	purine nucleobase transport	Biological Process	1	9	1	0.67463	F01.PB6591
GO:0010363	regulation of plant-type hypersensitive response	Biological Process	10	123	1	0.541359	F01.PB35940;F01.PB33185;F01.PB15123;F01.PB13798;F01.PB23116;F01.PB32099;F01.PB33410;F01.PB7894;F01.PB33449;F01.PB1799	GO:0006081	cellular aldehyde metabolic process	Biological Process	1	9	1	0.67463	F01.PB6054
GO:0051301	cell division	Biological Process	11	136	1	0.54592	F01.PB10408;F01.PB24617;F01.PB14761;F01.PB16879;F01.PB38444;F01.PB26610;F01.PB25600;F01.PB13507;F01.PB27285;F01.PB605;F01.PB36658	GO:0032784	regulation of DNA-templated transcription, elongation	Biological Process	1	9	1	0.67463	F01.PB20669
GO:0010029	regulation of seed germination	Biological Process	3	35	1	0.546514	F01.PB27984;F01.PB605;F01.PB22701	GO:0048513	organ development	Biological Process	1	9	1	0.67463	F01.PB38580
GO:0045454	cell redox homeostasis	Biological Process	13	163	1	0.563293	F01.PB19422;F01.PB18686;F01.PB3056;F01.PB14628;F01.PB3271;F01.PB498;F01.PB11135;F01.PB15475;F01.PB18884;F01.PB18065;F01.PB8498;F01.PB20033;F01.PB3317	GO:0006268	DNA unwinding involved in DNA replication	Biological Process	1	9	1	0.67463	F01.PB39053
GO:0006006	glucose metabolic process	Biological Process	2	23	1	0.565654	F01.PB16076;F01.PB17588	GO:0019725	cellular homeostasis	Biological Process	1	9	1	0.67463	F01.PB14823
GO:0010271	regulation of chlorophyll catabolic process	Biological Process	2	23	1	0.565654	F01.PB22701;F01.PB27984	GO:0009062	fatty acid catabolic process	Biological Process	1	9	1	0.67463	F01.PB19785
GO:0019722	calcium-mediated signaling	Biological Process	2	23	1	0.565654	F01.PB14055;F01.PB14252	GO:0035235	ionotropic glutamate receptor signaling pathway	Biological Process	3	29	1	0.677415	F01.PB35998;F01.PB29258;F01.PB23359
GO:0071215	cellular response to abscisic acid stimulus	Biological Process	2	23	1	0.565654	F01.PB27984;F01.PB22701	GO:0019216	regulation of lipid metabolic process	Biological Process	3	29	1	0.677415	F01.PB13798;F01.PB10417;F01.PB9324
GO:0034757	negative regulation of iron ion transport	Biological Process	2	23	1	0.565654	F01.PB22701;F01.PB27984	GO:0040007	growth	Biological Process	3	29	1	0.677415	F01.PB9081;F01.PB34988;F01.PB26656
GO:0070417	cellular response to cold	Biological Process	2	23	1	0.565654	F01.PB27984;F01.PB22701	GO:0045595	regulation of cell differentiation	Biological Process	5	48	1	0.677785	F01.PB37552;F01.PB36658;F01.PB23318;F01.PB24617;F01.PB25600
GO:0009954	proximal/distal pattern formation	Biological Process	1	10	1	0.569943	F01.PB21332	GO:0042802	identical protein binding	Molecular Function	11	104	1	0.680258	F01.PB22084;F01.PB1187;F01.PB19574;F01.PB1801;F01.PB17466;F01.PB20512;F01.PB21568;F01.PB17808;F01.PB30046;F01.PB23153;F01.PB23523
GO:0006144	purine nucleobase metabolic process	Biological Process	1	10	1	0.569943	F01.PB11535	GO:0005871	kinesin complex	Cellular Component	12	133	1	0.682344	F01.PB28041;F01.PB28632;F01.PB25524;F01.PB24940;F01.PB29979;F01.PB26353;F01.PB37324;F01.PB25587;F01.PB12795;F01.PB22605;F01.PB34952;F01.PB31485
GO:0044281	small molecule metabolic process	Biological Process	1	10	1	0.569943	F01.PB18654	GO:0000151	ubiquitin ligase complex	Cellular Component	8	90	1	0.683461	F01.PB29894;F01.PB29182;F01.PB37453;F01.PB34638;F01.PB36142;F01.PB33273;F01.PB17882;F01.PB3781
GO:0045491	xylan metabolic process	Biological Process	1	10	1	0.569943	F01.PB14651	GO:0010072	primary shoot apical meristem specification	Biological Process	7	67	1	0.683924	F01.PB37552;F01.PB36658;F01.PB29014;F01.PB27563;F01.PB23318;F01.PB25600;F01.PB24617
GO:0009902	chloroplast relocation	Biological Process	9	114	1	0.580434	F01.PB885;F01.PB2043;F01.PB33410;F01.PB38069;F01.PB13798;F01.PB10806;F01.PB19041;F01.PB29340;F01.PB23712	GO:0030173	integral component of Golgi membrane	Cellular Component	1	11	1	0.6843	F01.PB15076
GO:0006914	autophagy	Biological Process	4	50	1	0.584091	F01.PB4242;F01.PB8430;F01.PB1516;F01.PB2892	GO:0000271	polysaccharide biosynthetic process	Biological Process	4	39	1	0.686335	F01.PB9951;F01.PB21977;F01.PB6767;F01.PB13239
GO:0010304	PSII associated light-harvesting complex II catabolic process	Biological Process	2	24	1	0.589197	F01.PB10806;F01.PB20002	GO:0006352	DNA-templated transcription, initiation	Biological Process	6	58	1	0.688765	F01.PB29609;F01.PB18824;F01.PB7545;F01.PB21560;F01.PB19544;F01.PB280
GO:0009944	polarity specification of adaxial/abaxial axis	Biological Process	2	24	1	0.589197	F01.PB29511;F01.PB26500	GO:0006351	transcription, DNA-templated	Biological Process	17	159	1	0.694215	F01.PB10575;F01.PB6520;F01.PB12867;F01.PB31551;F01.PB31623;F01.PB21025;F01.PB6724;F01.PB15296;F01.PB8790;F01.PB6325;F01.PB9395;F01.PB12825;F01.PB17969;F01.PB6318;F01.PB1045;F01.PB17140;F01.PB9804
GO:0010039	response to iron ion	Biological Process	2	24	1	0.589197	F01.PB19550;F01.PB27609	GO:0032880	regulation of protein localization	Biological Process	2	20	1	0.698339	F01.PB10024;F01.PB2300
GO:0080117	secondary growth	Biological Process	2	24	1	0.589197	F01.PB22701;F01.PB27984	GO:0009117	nucleotide metabolic process	Biological Process	2	20	1	0.698339	F01.PB13798;F01.PB10417
GO:0009855	determination of bilateral symmetry	Biological Process	5	64	1	0.598872	F01.PB25859;F01.PB16033;F01.PB23226;F01.PB25743;F01.PB27644	GO:0009523	photosystem II	Cellular Component	15	167	1	0.700265	F01.PB12235;F01.PB14740;F01.PB13824;F01.PB5553;F01.PB5558;F01.PB31822;F01.PB9;F01.PB10056;F01.PB5762;F01.PB6238;F01.PB34029;F01.PB13945;F01.PB6118;F01.PB13927;F01.PB31412
GO:0009773	photosynthetic electron transport in photosystem I	Biological Process	5	64	1	0.598872	F01.PB13798;F01.PB10806;F01.PB8295;F01.PB555;F01.PB33410	GO:0042644	chloroplast nucleoid	Cellular Component	2	24	1	0.704904	F01.PB33827;F01.PB20137
GO:0010201	response to continuous far red light stimulus by the high-irradiance response system	Biological Process	1	11	1	0.604753	F01.PB29890	GO:0008361	regulation of cell size	Biological Process	4	40	1	0.705735	F01.PB22162;F01.PB10001;F01.PB6767;F01.PB28731
GO:0010018	far-red light signaling pathway	Biological Process	1	11	1	0.604753	F01.PB29890	GO:0009887	organ morphogenesis	Biological Process	8	78	1	0.70869	F01.PB25859;F01.PB36105;F01.PB27858;F01.PB25524;F01.PB26783;F01.PB37931;F01.PB18421;F01.PB31891
GO:0010161	red light signaling pathway	Biological Process	1	11	1	0.604753	F01.PB29890	GO:0006099	tricarboxylic acid cycle	Biological Process	12	115	1	0.709434	F01.PB21212;F01.PB9215;F01.PB12556;F01.PB20587;F01.PB38186;F01.PB31934;F01.PB30058;F01.PB7542;F01.PB13612;F01.PB12154;F01.PB24598;F01.PB27805
GO:0009715	chalcone biosynthetic process	Biological Process	1	11	1	0.604753	F01.PB9593	GO:0051738	xanthophyll binding	Molecular Function	1	10	1	0.710687	F01.PB11871
GO:0006421	asparaginyl-tRNA aminoacylation	Biological Process	1	11	1	0.604753	F01.PB20045	GO:0016614	oxidoreductase activity, acting on CH-OH group of donors	Molecular Function	1	10	1	0.710687	F01.PB35577
GO:0000373	Group II intron splicing	Biological Process	1	11	1	0.604753	F01.PB35593	GO:0008553	hydrogen-exporting ATPase activity, phosphorylative mechanism	Molecular Function	1	10	1	0.710687	F01.PB29994
GO:0010215	cellulose microfibril organization	Biological Process	1	11	1	0.604753	F01.PB31906	GO:0004134	4-alpha-glucanotransferase activity	Molecular Function	1	10	1	0.710687	F01.PB27081
GO:0042549	photosystem II stabilization	Biological Process	1	11	1	0.604753	F01.PB34220	GO:0008757	S-adenosylmethionine-dependent methyltransferase activity	Molecular Function	1	10	1	0.710687	F01.PB18197
GO:0009870	defense response signaling pathway, resistance gene-dependent	Biological Process	1	11	1	0.604753	F01.PB36211	GO:0051015	actin filament binding	Molecular Function	1	10	1	0.710687	F01.PB11849
GO:0010203	response to very low fluence red light stimulus	Biological Process	1	11	1	0.604753	F01.PB29890	GO:0000025	maltose catabolic process	Biological Process	1	10	1	0.712801	F01.PB27081
GO:0006002	fructose 6-phosphate metabolic process	Biological Process	2	25	1	0.611777	F01.PB17650;F01.PB36002	GO:0009653	anatomical structure morphogenesis	Biological Process	1	10	1	0.712801	F01.PB36400
GO:0007205	protein kinase C-activating G-protein coupled receptor signaling pathway	Biological Process	2	25	1	0.611777	F01.PB10301;F01.PB7462	GO:0031053	primary miRNA processing	Biological Process	1	10	1	0.712801	F01.PB27858
GO:0006108	malate metabolic process	Biological Process	4	53	1	0.630794	F01.PB15438;F01.PB2945;F01.PB22173;F01.PB18979	GO:0044281	small molecule metabolic process	Biological Process	1	10	1	0.712801	F01.PB13694
GO:0043069	negative regulation of programmed cell death	Biological Process	4	53	1	0.630794	F01.PB35940;F01.PB33449;F01.PB15123;F01.PB23116	GO:0010431	seed maturation	Biological Process	1	10	1	0.712801	F01.PB15461
GO:0048509	regulation of meristem development	Biological Process	2	26	1	0.633394	F01.PB22701;F01.PB27984	GO:0032504	multicellular organism reproduction	Biological Process	1	10	1	0.712801	F01.PB34662
GO:0044036	cell wall macromolecule metabolic process	Biological Process	2	26	1	0.633394	F01.PB1486;F01.PB18884	GO:0006725	cellular aromatic compound metabolic process	Biological Process	1	10	1	0.712801	F01.PB11346
GO:0006412	translation	Biological Process	49	630	1	0.636619	F01.PB395;F01.PB11360;F01.PB31433;F01.PB436;F01.PB11793;F01.PB34019;F01.PB4227;F01.PB30571;F01.PB367;F01.PB30390;F01.PB1487;F01.PB5300;F01.PB111;F01.PB11822;F01.PB2540;F01.PB805;F01.PB5321;F01.PB2123;F01.PB2657;F01.PB12119;F01.PB31586;F01.PB208;F01.PB151;F01.PB5937;F01.PB5242;F01.PB6191;F01.PB2705;F01.PB8459;F01.PB1810;F01.PB196;F01.PB2537;F01.PB4244;F01.PB4770;F01.PB9374;F01.PB10976;F01.PB34194;…	GO:0016568	chromatin modification	Biological Process	1	10	1	0.712801	F01.PB20612
GO:0010315	auxin efflux	Biological Process	1	12	1	0.636747	F01.PB27519	GO:0005783	endoplasmic reticulum	Cellular Component	25	275	1	0.713518	F01.PB19553;F01.PB607;F01.PB16247;F01.PB9081;F01.PB8701;F01.PB6054;F01.PB21129;F01.PB32420;F01.PB31985;F01.PB21365;F01.PB1603;F01.PB1228;F01.PB30034;F01.PB34971;F01.PB21137;F01.PB9639;F01.PB14355;F01.PB37537;F01.PB1799;F01.PB9166;F01.PB2574;F01.PB30112;F01.PB7880;F01.PB33764;F01.PB9593
GO:0006301	postreplication repair	Biological Process	1	12	1	0.636747	F01.PB10079	GO:0006096	glycolytic process	Biological Process	31	287	1	0.714814	F01.PB12640;F01.PB15461;F01.PB15072;F01.PB17727;F01.PB2300;F01.PB19421;F01.PB13829;F01.PB10024;F01.PB12066;F01.PB12748;F01.PB12608;F01.PB8737;F01.PB13806;F01.PB477;F01.PB19127;F01.PB16398;F01.PB38949;F01.PB16493;F01.PB8358;F01.PB10842;F01.PB12736;F01.PB4698;F01.PB4788;F01.PB36002;F01.PB11942;F01.PB15979;F01.PB9203;F01.PB35254;F01.PB35873;F01.PB21124;F01.PB12556
GO:0046855	inositol phosphate dephosphorylation	Biological Process	1	12	1	0.636747	F01.PB21393	GO:0044434	chloroplast part	Cellular Component	1	12	1	0.715729	F01.PB30815
GO:0010015	root morphogenesis	Biological Process	1	12	1	0.636747	F01.PB10001	GO:0048500	signal recognition particle	Cellular Component	1	12	1	0.715729	F01.PB17994
GO:0019408	dolichol biosynthetic process	Biological Process	1	12	1	0.636747	F01.PB18498	GO:0003712	transcription cofactor activity	Molecular Function	3	31	1	0.717674	F01.PB862;F01.PB12999;F01.PB1413
GO:0048015	phosphatidylinositol-mediated signaling	Biological Process	1	12	1	0.636747	F01.PB36815	GO:0045548	phenylalanine ammonia-lyase activity	Molecular Function	2	21	1	0.721066	F01.PB16090;F01.PB16540
GO:0006782	protoporphyrinogen IX biosynthetic process	Biological Process	1	12	1	0.636747	F01.PB9127	GO:0003825	alpha,alpha-trehalose-phosphate synthase (UDP-forming) activity	Molecular Function	2	21	1	0.721066	F01.PB22521;F01.PB39087
GO:0018106	peptidyl-histidine phosphorylation	Biological Process	3	40	1	0.63858	F01.PB27984;F01.PB22701;F01.PB29890	GO:0031683	G-protein beta/gamma-subunit complex binding	Molecular Function	2	21	1	0.721066	F01.PB38488;F01.PB38515
GO:0009863	salicylic acid mediated signaling pathway	Biological Process	4	54	1	0.64559	F01.PB10079;F01.PB27984;F01.PB22701;F01.PB15123	GO:0050311	sulfite reductase (ferredoxin) activity	Molecular Function	2	21	1	0.721066	F01.PB33827;F01.PB20137
GO:0016126	sterol biosynthetic process	Biological Process	6	81	1	0.648531	F01.PB14733;F01.PB13690;F01.PB7613;F01.PB14251;F01.PB6312;F01.PB14033	GO:0009626	plant-type hypersensitive response	Biological Process	3	31	1	0.721348	F01.PB39178;F01.PB6235;F01.PB20608
GO:0007165	signal transduction	Biological Process	24	315	1	0.651526	F01.PB20814;F01.PB23916;F01.PB28563;F01.PB28968;F01.PB10555;F01.PB18267;F01.PB34836;F01.PB21332;F01.PB25081;F01.PB18721;F01.PB14650;F01.PB35935;F01.PB22155;F01.PB7493;F01.PB14177;F01.PB12445;F01.PB35141;F01.PB35368;F01.PB14681;F01.PB12285;F01.PB15817;F01.PB7387;F01.PB16623;F01.PB29276	GO:0016036	cellular response to phosphate starvation	Biological Process	8	79	1	0.722173	F01.PB14252;F01.PB5969;F01.PB14055;F01.PB28101;F01.PB13679;F01.PB33948;F01.PB8644;F01.PB27984
GO:0048573	photoperiodism, flowering	Biological Process	5	68	1	0.652991	F01.PB4498;F01.PB14098;F01.PB34727;F01.PB10079;F01.PB20101	GO:0009800	cinnamic acid biosynthetic process	Biological Process	2	21	1	0.724061	F01.PB16540;F01.PB16090
GO:0009638	phototropism	Biological Process	2	27	1	0.654057	F01.PB29890;F01.PB21332	GO:0006887	exocytosis	Biological Process	2	21	1	0.724061	F01.PB33019;F01.PB17983
GO:0007275	multicellular organismal development	Biological Process	2	27	1	0.654057	F01.PB30269;F01.PB4731	GO:0016573	histone acetylation	Biological Process	2	21	1	0.724061	F01.PB14459;F01.PB12999
GO:0007030	Golgi organization	Biological Process	13	174	1	0.658557	F01.PB30271;F01.PB9814;F01.PB6312;F01.PB37630;F01.PB38302;F01.PB22173;F01.PB15482;F01.PB15564;F01.PB10417;F01.PB27609;F01.PB6948;F01.PB21332;F01.PB18065	GO:0019424	sulfide oxidation, using siroheme sulfite reductase	Biological Process	2	21	1	0.724061	F01.PB33827;F01.PB20137
GO:0006810	transport	Biological Process	22	291	1	0.662106	F01.PB10498;F01.PB34147;F01.PB33268;F01.PB6642;F01.PB26150;F01.PB17720;F01.PB17585;F01.PB382;F01.PB34159;F01.PB2441;F01.PB26695;F01.PB13923;F01.PB32737;F01.PB19148;F01.PB9040;F01.PB457;F01.PB2886;F01.PB26792;F01.PB39;F01.PB8588;F01.PB18289;F01.PB33428	GO:0008295	spermidine biosynthetic process	Biological Process	2	21	1	0.724061	F01.PB9907;F01.PB22284
GO:0043631	RNA polyadenylation	Biological Process	1	13	1	0.666153	F01.PB38954	GO:1900160	plastid DNA packaging	Biological Process	2	21	1	0.724061	F01.PB33827;F01.PB20137
GO:0017006	protein-tetrapyrrole linkage	Biological Process	1	13	1	0.666153	F01.PB29890	GO:0006559	L-phenylalanine catabolic process	Biological Process	2	21	1	0.724061	F01.PB16540;F01.PB16090
GO:0090304	nucleic acid metabolic process	Biological Process	1	13	1	0.666153	F01.PB29644	GO:0048038	quinone binding	Molecular Function	5	51	1	0.724614	F01.PB28877;F01.PB5508;F01.PB37891;F01.PB19925;F01.PB21575
GO:0010817	regulation of hormone levels	Biological Process	1	13	1	0.666153	F01.PB8640	GO:0000155	phosphorelay sensor kinase activity	Molecular Function	11	108	1	0.727687	F01.PB10549;F01.PB23523;F01.PB19553;F01.PB36288;F01.PB30046;F01.PB27984;F01.PB23153;F01.PB28738;F01.PB19345;F01.PB8245;F01.PB13535
GO:0009116	nucleoside metabolic process	Biological Process	1	13	1	0.666153	F01.PB9348	GO:0009414	response to water deprivation	Biological Process	9	89	1	0.730295	F01.PB9990;F01.PB29321;F01.PB18647;F01.PB16247;F01.PB21922;F01.PB27223;F01.PB8701;F01.PB5717;F01.PB2300
GO:0010206	photosystem II repair	Biological Process	1	13	1	0.666153	F01.PB31832	GO:2001070	starch binding	Molecular Function	3	32	1	0.737918	F01.PB27081;F01.PB22628;F01.PB24646
GO:0010467	gene expression	Biological Process	1	13	1	0.666153	F01.PB30269	GO:0009616	virus induced gene silencing	Biological Process	7	71	1	0.741488	F01.PB18421;F01.PB31170;F01.PB19235;F01.PB18647;F01.PB38316;F01.PB21922;F01.PB18430
GO:0071840	cellular component organization or biogenesis	Biological Process	1	13	1	0.666153	F01.PB29963	GO:0005743	mitochondrial inner membrane	Cellular Component	7	84	1	0.742652	F01.PB13665;F01.PB9963;F01.PB8623;F01.PB9504;F01.PB10351;F01.PB12800;F01.PB31223
GO:0000103	sulfate assimilation	Biological Process	1	13	1	0.666153	F01.PB9177	GO:0045261	proton-transporting ATP synthase complex, catalytic core F(1)	Cellular Component	3	38	1	0.743372	F01.PB18783;F01.PB12599;F01.PB6914
GO:0009584	detection of visible light	Biological Process	1	13	1	0.666153	F01.PB29890	GO:0009504	cell plate	Cellular Component	1	13	1	0.744032	F01.PB18448
GO:0009691	cytokinin biosynthetic process	Biological Process	1	13	1	0.666153	F01.PB21146	GO:0042555	MCM complex	Cellular Component	1	13	1	0.744032	F01.PB39053
GO:0035434	copper ion transmembrane transport	Biological Process	1	13	1	0.666153	F01.PB8059	GO:0017137	Rab GTPase binding	Molecular Function	1	11	1	0.744442	F01.PB32431
GO:0030003	cellular cation homeostasis	Biological Process	3	42	1	0.671521	F01.PB13965;F01.PB6312;F01.PB10417	GO:0008242	omega peptidase activity	Molecular Function	1	11	1	0.744442	F01.PB6718
GO:0006569	tryptophan catabolic process	Biological Process	2	28	1	0.673779	F01.PB12990;F01.PB33185	GO:0043022	ribosome binding	Molecular Function	2	22	1	0.744992	F01.PB5363;F01.PB690
GO:0008033	tRNA processing	Biological Process	2	28	1	0.673779	F01.PB8244;F01.PB6013	GO:0009882	blue light photoreceptor activity	Molecular Function	2	22	1	0.744992	F01.PB23523;F01.PB30046
GO:0016132	brassinosteroid biosynthetic process	Biological Process	4	56	1	0.673985	F01.PB4338;F01.PB14733;F01.PB7613;F01.PB4868	GO:0009423	chorismate biosynthetic process	Biological Process	1	11	1	0.746496	F01.PB18683
GO:0043900	regulation of multi-organism process	Biological Process	4	56	1	0.673985	F01.PB7894;F01.PB33410;F01.PB32099;F01.PB13798	GO:0033587	shikimate biosynthetic process	Biological Process	1	11	1	0.746496	F01.PB12640
GO:0035556	intracellular signal transduction	Biological Process	13	176	1	0.674608	F01.PB24059;F01.PB11135;F01.PB35023;F01.PB66;F01.PB22701;F01.PB18480;F01.PB13679;F01.PB19422;F01.PB16482;F01.PB9422;F01.PB9379;F01.PB27984;F01.PB22405	GO:0006120	mitochondrial electron transport, NADH to ubiquinone	Biological Process	1	11	1	0.746496	F01.PB5508
GO:0048544	recognition of pollen	Biological Process	3	43	1	0.687142	F01.PB35696;F01.PB13355;F01.PB33787	GO:0042549	photosystem II stabilization	Biological Process	1	11	1	0.746496	F01.PB34220
GO:0006139	nucleobase-containing compound metabolic process	Biological Process	3	43	1	0.687142	F01.PB6355;F01.PB23168;F01.PB18654	GO:0019932	second-messenger-mediated signaling	Biological Process	1	11	1	0.746496	F01.PB8623
GO:0009867	jasmonic acid mediated signaling pathway	Biological Process	7	98	1	0.688545	F01.PB35940;F01.PB13798;F01.PB23116;F01.PB32099;F01.PB33410;F01.PB7894;F01.PB33449	GO:0010215	cellulose microfibril organization	Biological Process	1	11	1	0.746496	F01.PB13646
GO:0006007	glucose catabolic process	Biological Process	5	71	1	0.690382	F01.PB10666;F01.PB22678;F01.PB6591;F01.PB36741;F01.PB35945	GO:0015671	oxygen transport	Biological Process	1	11	1	0.746496	F01.PB869
GO:0048825	cotyledon development	Biological Process	5	71	1	0.690382	F01.PB36658;F01.PB25600;F01.PB24617;F01.PB38444;F01.PB26610	GO:2000541	positive regulation of protein geranylgeranylation	Biological Process	1	11	1	0.746496	F01.PB32431
GO:0010089	xylem development	Biological Process	2	29	1	0.692576	F01.PB18884;F01.PB1486	GO:0006515	misfolded or incompletely synthesized protein catabolic process	Biological Process	2	22	1	0.747902	F01.PB26656;F01.PB34988
GO:0016560	protein import into peroxisome matrix, docking	Biological Process	1	14	1	0.69318	F01.PB34988	GO:0009060	aerobic respiration	Biological Process	2	22	1	0.747902	F01.PB477;F01.PB12640
GO:0009610	response to symbiotic fungus	Biological Process	1	14	1	0.69318	F01.PB5736	GO:0004527	exonuclease activity	Molecular Function	3	33	1	0.756991	F01.PB26409;F01.PB37182;F01.PB9209
GO:0006680	glucosylceramide catabolic process	Biological Process	1	14	1	0.69318	F01.PB22660	GO:0015079	potassium ion transmembrane transporter activity	Molecular Function	3	33	1	0.756991	F01.PB15408;F01.PB9786;F01.PB17001
GO:0009225	nucleotide-sugar metabolic process	Biological Process	1	14	1	0.69318	F01.PB12990	GO:0010014	meristem initiation	Biological Process	5	53	1	0.760143	F01.PB12120;F01.PB31649;F01.PB23226;F01.PB18421;F01.PB25859
GO:0006284	base-excision repair	Biological Process	1	14	1	0.69318	F01.PB5020	GO:0004713	protein tyrosine kinase activity	Molecular Function	12	121	1	0.765822	F01.PB18743;F01.PB23523;F01.PB32961;F01.PB22162;F01.PB14289;F01.PB28731;F01.PB30046;F01.PB1974;F01.PB33934;F01.PB28818;F01.PB33273;F01.PB27687
GO:0019745	pentacyclic triterpenoid biosynthetic process	Biological Process	1	14	1	0.69318	F01.PB13690	GO:0023014	signal transduction by phosphorylation	Biological Process	11	111	1	0.76652	F01.PB30046;F01.PB23153;F01.PB27984;F01.PB10549;F01.PB23523;F01.PB19553;F01.PB36288;F01.PB19345;F01.PB28738;F01.PB8245;F01.PB13535
GO:0006066	alcohol metabolic process	Biological Process	1	14	1	0.69318	F01.PB33973	GO:0009884	cytokinin receptor activity	Molecular Function	2	23	1	0.767134	F01.PB27984;F01.PB23153
GO:0009640	photomorphogenesis	Biological Process	13	179	1	0.697861	F01.PB35460;F01.PB4447;F01.PB18480;F01.PB30206;F01.PB18624;F01.PB24617;F01.PB26610;F01.PB38444;F01.PB36658;F01.PB29890;F01.PB32109;F01.PB25600;F01.PB27519	GO:0005034	osmosensor activity	Molecular Function	2	23	1	0.767134	F01.PB23153;F01.PB27984
GO:0046777	protein autophosphorylation	Biological Process	7	99	1	0.698732	F01.PB22428;F01.PB11358;F01.PB10549;F01.PB37138;F01.PB21146;F01.PB33606;F01.PB15161	GO:0070588	calcium ion transmembrane transport	Biological Process	7	73	1	0.76734	F01.PB1494;F01.PB6312;F01.PB35998;F01.PB20608;F01.PB25253;F01.PB24656;F01.PB22432
GO:0009817	defense response to fungus, incompatible interaction	Biological Process	2	30	1	0.710469	F01.PB37080;F01.PB1155	GO:0005819	spindle	Cellular Component	1	14	1	0.769518	F01.PB16878
GO:0008654	phospholipid biosynthetic process	Biological Process	3	45	1	0.716698	F01.PB16007;F01.PB9892;F01.PB21240	GO:0005798	Golgi-associated vesicle	Cellular Component	1	14	1	0.769518	F01.PB8392
GO:0006661	phosphatidylinositol biosynthetic process	Biological Process	3	45	1	0.716698	F01.PB36815;F01.PB8660;F01.PB1187	GO:1901576	organic substance biosynthetic process	Biological Process	2	23	1	0.769949	F01.PB28602;F01.PB7357
GO:0034599	cellular response to oxidative stress	Biological Process	1	15	1	0.718019	F01.PB37068	GO:0010271	regulation of chlorophyll catabolic process	Biological Process	2	23	1	0.769949	F01.PB23153;F01.PB27984
GO:0000041	transition metal ion transport	Biological Process	1	15	1	0.718019	F01.PB605	GO:0070417	cellular response to cold	Biological Process	2	23	1	0.769949	F01.PB23153;F01.PB27984
GO:0000910	cytokinesis	Biological Process	1	15	1	0.718019	F01.PB21522	GO:0006535	cysteine biosynthetic process from serine	Biological Process	2	23	1	0.769949	F01.PB10024;F01.PB6968
GO:0032957	inositol trisphosphate metabolic process	Biological Process	1	15	1	0.718019	F01.PB21393	GO:0071215	cellular response to abscisic acid stimulus	Biological Process	2	23	1	0.769949	F01.PB23153;F01.PB27984
GO:0009827	plant-type cell wall modification	Biological Process	1	15	1	0.718019	F01.PB5811	GO:0010091	trichome branching	Biological Process	2	23	1	0.769949	F01.PB2869;F01.PB30344
GO:0006479	protein methylation	Biological Process	1	15	1	0.718019	F01.PB17397	GO:0034757	negative regulation of iron ion transport	Biological Process	2	23	1	0.769949	F01.PB27984;F01.PB23153
GO:0010468	regulation of gene expression	Biological Process	1	15	1	0.718019	F01.PB10666	GO:0019761	glucosinolate biosynthetic process	Biological Process	12	121	1	0.772442	F01.PB30046;F01.PB19127;F01.PB23523;F01.PB16398;F01.PB32783;F01.PB10271;F01.PB20394;F01.PB13055;F01.PB17849;F01.PB10024;F01.PB10842;F01.PB15072
GO:0007126	meiotic nuclear division	Biological Process	1	15	1	0.718019	F01.PB35883	GO:0004129	cytochrome-c oxidase activity	Molecular Function	1	12	1	0.77426	F01.PB32114
GO:0009767	photosynthetic electron transport chain	Biological Process	2	31	1	0.727481	F01.PB4529;F01.PB37168	GO:0016688	L-ascorbate peroxidase activity	Molecular Function	1	12	1	0.77426	F01.PB7520
GO:0048527	lateral root development	Biological Process	2	31	1	0.727481	F01.PB27519;F01.PB34988	GO:0004663	Rab geranylgeranyltransferase activity	Molecular Function	1	12	1	0.77426	F01.PB32431
GO:0010087	phloem or xylem histogenesis	Biological Process	2	31	1	0.727481	F01.PB22701;F01.PB27984	GO:0004365	glyceraldehyde-3-phosphate dehydrogenase (NAD+) (phosphorylating) activity	Molecular Function	1	12	1	0.77426	F01.PB21614
GO:0051604	protein maturation	Biological Process	2	31	1	0.727481	F01.PB18624;F01.PB18378	GO:0004402	histone acetyltransferase activity	Molecular Function	1	12	1	0.77426	F01.PB12999
GO:0009414	response to water deprivation	Biological Process	6	89	1	0.735899	F01.PB9990;F01.PB37319;F01.PB18647;F01.PB16247;F01.PB33449;F01.PB11641	GO:0004693	cyclin-dependent protein serine/threonine kinase activity	Molecular Function	1	12	1	0.77426	F01.PB10408
GO:0009617	response to bacterium	Biological Process	1	16	1	0.74085	F01.PB33449	GO:0009863	salicylic acid mediated signaling pathway	Biological Process	5	54	1	0.774545	F01.PB27984;F01.PB37405;F01.PB28674;F01.PB11727;F01.PB15076
GO:0010025	wax biosynthetic process	Biological Process	1	16	1	0.74085	F01.PB21129	GO:0009855	determination of bilateral symmetry	Biological Process	6	64	1	0.776498	F01.PB25859;F01.PB23226;F01.PB25524;F01.PB31649;F01.PB12120;F01.PB18421
GO:0048367	shoot system development	Biological Process	1	16	1	0.74085	F01.PB21000	GO:0000079	regulation of cyclin-dependent protein serine/threonine kinase activity	Biological Process	3	34	1	0.778296	F01.PB14889;F01.PB35192;F01.PB28251
GO:0048868	pollen tube development	Biological Process	1	16	1	0.74085	F01.PB32836	GO:0016311	dephosphorylation	Biological Process	3	34	1	0.778296	F01.PB7593;F01.PB5733;F01.PB18998
GO:0050789	regulation of biological process	Biological Process	1	16	1	0.74085	F01.PB6495	GO:0006655	phosphatidylglycerol biosynthetic process	Biological Process	7	74	1	0.779536	F01.PB33154;F01.PB3772;F01.PB19397;F01.PB18998;F01.PB19440;F01.PB16830;F01.PB13288
GO:0019344	cysteine biosynthetic process	Biological Process	13	185	1	0.741257	F01.PB13798;F01.PB10806;F01.PB6312;F01.PB20161;F01.PB10001;F01.PB34085;F01.PB16191;F01.PB16398;F01.PB21332;F01.PB13805;F01.PB8640;F01.PB19127;F01.PB33410	GO:0016556	mRNA modification	Biological Process	8	84	1	0.783198	F01.PB23523;F01.PB30046;F01.PB2234;F01.PB33877;F01.PB36509;F01.PB23781;F01.PB11400;F01.PB35441
GO:0019538	protein metabolic process	Biological Process	2	32	1	0.743638	F01.PB6111;F01.PB30269	GO:0043167	ion binding	Molecular Function	2	24	1	0.787582	F01.PB739;F01.PB33930
GO:0044710	single-organism metabolic process	Biological Process	2	32	1	0.743638	F01.PB10052;F01.PB9222	GO:0030983	mismatched DNA binding	Molecular Function	2	24	1	0.787582	F01.PB19709;F01.PB34662
GO:0010264	myo-inositol hexakisphosphate biosynthetic process	Biological Process	2	32	1	0.743638	F01.PB8295;F01.PB12268	GO:0008324	cation transmembrane transporter activity	Molecular Function	2	24	1	0.787582	F01.PB18284;F01.PB39550
GO:0042023	DNA endoreduplication	Biological Process	3	47	1	0.74404	F01.PB7879;F01.PB11217;F01.PB32175	GO:0019748	secondary metabolic process	Biological Process	2	24	1	0.790294	F01.PB13798;F01.PB10417
GO:0009845	seed germination	Biological Process	8	118	1	0.747904	F01.PB36658;F01.PB26610;F01.PB38444;F01.PB21992;F01.PB32109;F01.PB24617;F01.PB25600;F01.PB1825	GO:0006298	mismatch repair	Biological Process	2	24	1	0.790294	F01.PB19709;F01.PB34662
GO:0009933	meristem structural organization	Biological Process	4	62	1	0.749459	F01.PB33365;F01.PB1825;F01.PB35460;F01.PB32109	GO:0006766	vitamin metabolic process	Biological Process	2	24	1	0.790294	F01.PB10417;F01.PB13798
GO:0015995	chlorophyll biosynthetic process	Biological Process	8	119	1	0.756212	F01.PB10417;F01.PB29217;F01.PB10806;F01.PB13798;F01.PB16392;F01.PB33410;F01.PB2043;F01.PB885	GO:0080117	secondary growth	Biological Process	2	24	1	0.790294	F01.PB27984;F01.PB23153
GO:0009560	embryo sac egg cell differentiation	Biological Process	5	77	1	0.756611	F01.PB3017;F01.PB17397;F01.PB18624;F01.PB34766;F01.PB15306	GO:0009944	polarity specification of adaxial/abaxial axis	Biological Process	2	24	1	0.790294	F01.PB31649;F01.PB12120
GO:0009749	response to glucose	Biological Process	3	48	1	0.756901	F01.PB13798;F01.PB10806;F01.PB33410	GO:0009910	negative regulation of flower development	Biological Process	2	24	1	0.790294	F01.PB862;F01.PB1413
GO:0045037	protein import into chloroplast stroma	Biological Process	1	17	1	0.761832	F01.PB17263	GO:0000439	core TFIIH complex	Cellular Component	1	15	1	0.792469	F01.PB15296
GO:0006102	isocitrate metabolic process	Biological Process	1	17	1	0.761832	F01.PB27609	GO:0043229	intracellular organelle	Cellular Component	1	15	1	0.792469	F01.PB22470
GO:0006813	potassium ion transport	Biological Process	1	17	1	0.761832	F01.PB29489	GO:0016984	ribulose-bisphosphate carboxylase activity	Molecular Function	6	66	1	0.796765	F01.PB34053;F01.PB5903;F01.PB3148;F01.PB282;F01.PB39542;F01.PB5432
GO:0009788	negative regulation of abscisic acid-activated signaling pathway	Biological Process	1	17	1	0.761832	F01.PB6248	GO:0016168	chlorophyll binding	Molecular Function	18	181	1	0.796924	F01.PB11871;F01.PB5553;F01.PB5550;F01.PB13824;F01.PB14740;F01.PB12235;F01.PB8788;F01.PB31412;F01.PB13927;F01.PB9048;F01.PB6118;F01.PB34029;F01.PB6238;F01.PB5762;F01.PB13945;F01.PB10056;F01.PB31822;F01.PB5558
GO:0006071	glycerol metabolic process	Biological Process	1	17	1	0.761832	F01.PB4005	GO:0009538	photosystem I reaction center	Cellular Component	2	29	1	0.798941	F01.PB39246;F01.PB3346
GO:0016559	peroxisome fission	Biological Process	1	17	1	0.761832	F01.PB14560	GO:0016655	oxidoreductase activity, acting on NAD(P)H, quinone or similar compound as acceptor	Molecular Function	1	13	1	0.8006	F01.PB4611
GO:0030048	actin filament-based movement	Biological Process	1	17	1	0.761832	F01.PB5811	GO:0003678	DNA helicase activity	Molecular Function	1	13	1	0.8006	F01.PB39053
GO:0006075	(1->3)-beta-D-glucan biosynthetic process	Biological Process	1	17	1	0.761832	F01.PB23741	GO:0005093	Rab GDP-dissociation inhibitor activity	Molecular Function	1	13	1	0.8006	F01.PB32431
GO:0009220	pyrimidine ribonucleotide biosynthetic process	Biological Process	5	78	1	0.766542	F01.PB30206;F01.PB17372;F01.PB33900;F01.PB34006;F01.PB17397	GO:0004801	sedoheptulose-7-phosphate	Molecular Function	1	13	1	0.8006	F01.PB12640
GO:0034976	response to endoplasmic reticulum stress	Biological Process	5	78	1	0.766542	F01.PB35727;F01.PB33606;F01.PB31900;F01.PB7894;F01.PB33472	GO:0004540	ribonuclease activity	Molecular Function	1	13	1	0.8006	F01.PB26409
GO:0009887	organ morphogenesis	Biological Process	5	78	1	0.766542	F01.PB16033;F01.PB25859;F01.PB25743;F01.PB38912;F01.PB27644	GO:0009880	embryonic pattern specification	Biological Process	5	56	1	0.801343	F01.PB25600;F01.PB24617;F01.PB23318;F01.PB37552;F01.PB36658
GO:0030422	production of siRNA involved in RNA interference	Biological Process	2	34	1	0.773493	F01.PB28642;F01.PB18624	GO:0043900	regulation of multi-organism process	Biological Process	5	56	1	0.801343	F01.PB13087;F01.PB36890;F01.PB12599;F01.PB35489;F01.PB13798
GO:0042546	cell wall biogenesis	Biological Process	2	34	1	0.773493	F01.PB15161;F01.PB7502	GO:0019760	glucosinolate metabolic process	Biological Process	1	13	1	0.802493	F01.PB12599
GO:0010038	response to metal ion	Biological Process	1	18	1	0.781117	F01.PB36802	GO:0043622	cortical microtubule organization	Biological Process	1	13	1	0.802493	F01.PB6817
GO:0044699	single-organism process	Biological Process	1	18	1	0.781117	F01.PB6495	GO:0016123	xanthophyll biosynthetic process	Biological Process	1	13	1	0.802493	F01.PB19397
GO:0009934	regulation of meristem structural organization	Biological Process	1	18	1	0.781117	F01.PB18647	GO:0010817	regulation of hormone levels	Biological Process	1	13	1	0.802493	F01.PB21977
GO:0006465	signal peptide processing	Biological Process	1	18	1	0.781117	F01.PB37615	GO:0010206	photosystem II repair	Biological Process	1	13	1	0.802493	F01.PB10271
GO:0038032	termination of G-protein coupled receptor signaling pathway	Biological Process	1	18	1	0.781117	F01.PB34988	GO:0000956	nuclear-transcribed mRNA catabolic process	Biological Process	8	86	1	0.804645	F01.PB29014;F01.PB27563;F01.PB29321;F01.PB16880;F01.PB36105;F01.PB37931;F01.PB26783;F01.PB37703
GO:0048440	carpel development	Biological Process	1	18	1	0.781117	F01.PB27519	GO:0043248	proteasome assembly	Biological Process	2	25	1	0.809033	F01.PB11217;F01.PB18933
GO:0048574	long-day photoperiodism, flowering	Biological Process	1	18	1	0.781117	F01.PB18480	GO:0019031	viral envelope	Cellular Component	1	16	1	0.813136	F01.PB6283
GO:0016444	somatic cell DNA recombination	Biological Process	1	18	1	0.781117	F01.PB31170	GO:0042542	response to hydrogen peroxide	Biological Process	7	77	1	0.813261	F01.PB22808;F01.PB38527;F01.PB35727;F01.PB21200;F01.PB29784;F01.PB35559;F01.PB13868
GO:0017148	negative regulation of translation	Biological Process	1	18	1	0.781117	F01.PB29890	GO:0009860	pollen tube growth	Biological Process	5	57	1	0.813766	F01.PB6698;F01.PB17000;F01.PB18170;F01.PB31948;F01.PB10338
GO:0044763	single-organism cellular process	Biological Process	4	65	1	0.781817	F01.PB29963;F01.PB10052;F01.PB32836;F01.PB16527	GO:0009595	detection of biotic stimulus	Biological Process	5	57	1	0.813766	F01.PB13798;F01.PB35489;F01.PB12599;F01.PB13087;F01.PB36890
GO:0006200	ATP catabolic process	Biological Process	29	406	1	0.785337	F01.PB12096;F01.PB26551;F01.PB27083;F01.PB28797;F01.PB37068;F01.PB26668;F01.PB34988;F01.PB27519;F01.PB29611;F01.PB38273;F01.PB18127;F01.PB27392;F01.PB11031;F01.PB39702;F01.PB36814;F01.PB28846;F01.PB36955;F01.PB36314;F01.PB32848;F01.PB28804;F01.PB17255;F01.PB38040;F01.PB27880;F01.PB27856;F01.PB17658;F01.PB22352;F01.PB38686;F01.PB24322;F01.PB36936	GO:0009697	salicylic acid biosynthetic process	Biological Process	9	97	1	0.81687	F01.PB3156;F01.PB13087;F01.PB7744;F01.PB12599;F01.PB8116;F01.PB36890;F01.PB20669;F01.PB13798;F01.PB35489
GO:0042793	transcription from plastid promoter	Biological Process	5	80	1	0.785476	F01.PB29340;F01.PB23712;F01.PB34006;F01.PB2043;F01.PB885	GO:0009825	multidimensional cell growth	Biological Process	4	47	1	0.817305	F01.PB9951;F01.PB21977;F01.PB6767;F01.PB13239
GO:0031348	negative regulation of defense response	Biological Process	7	109	1	0.788349	F01.PB23116;F01.PB32099;F01.PB13798;F01.PB35940;F01.PB33449;F01.PB7894;F01.PB33410	GO:0007030	Golgi organization	Biological Process	17	174	1	0.821269	F01.PB35254;F01.PB10024;F01.PB2300;F01.PB33556;F01.PB12556;F01.PB21124;F01.PB6817;F01.PB1494;F01.PB6312;F01.PB33839;F01.PB1769;F01.PB10417;F01.PB9048;F01.PB32615;F01.PB21332;F01.PB8788;F01.PB38949
GO:0044262	cellular carbohydrate metabolic process	Biological Process	3	51	1	0.792366	F01.PB32836;F01.PB14229;F01.PB2945	GO:0004725	protein tyrosine phosphatase activity	Molecular Function	3	37	1	0.822282	F01.PB432;F01.PB19788;F01.PB5939
GO:0016070	RNA metabolic process	Biological Process	3	51	1	0.792366	F01.PB17826;F01.PB20882;F01.PB30269	GO:0019901	protein kinase binding	Molecular Function	3	37	1	0.822282	F01.PB35192;F01.PB28251;F01.PB14889
GO:0007031	peroxisome organization	Biological Process	1	19	1	0.798841	F01.PB25967	GO:0003677	DNA binding	Molecular Function	138	1267	1	0.822289	F01.PB17140;F01.PB9873;F01.PB8590;F01.PB11937;F01.PB16639;F01.PB11425;F01.PB30766;F01.PB10633;F01.PB280;F01.PB3322;F01.PB18237;F01.PB18421;F01.PB31649;F01.PB26077;F01.PB19544;F01.PB35611;F01.PB34370;F01.PB8561;F01.PB182;F01.PB1692;F01.PB37762;F01.PB8341;F01.PB9324;F01.PB9882;F01.PB11209;F01.PB35750;F01.PB4300;F01.PB13605;F01.PB24826;F01.PB20108;F01.PB27858;F01.PB5632;F01.PB31550;F01.PB10709;F01.P…
GO:0010020	chloroplast fission	Biological Process	1	19	1	0.798841	F01.PB14560	GO:0008964	phosphoenolpyruvate carboxylase activity	Molecular Function	2	26	1	0.823773	F01.PB27805;F01.PB30058
GO:0007568	aging	Biological Process	1	19	1	0.798841	F01.PB18647	GO:0005216	ion channel activity	Molecular Function	2	26	1	0.823773	F01.PB6974;F01.PB38932
GO:0006097	glyoxylate cycle	Biological Process	1	19	1	0.798841	F01.PB9106	GO:0019904	protein domain specific binding	Molecular Function	2	26	1	0.823773	F01.PB14762;F01.PB6838
GO:0000038	very long-chain fatty acid metabolic process	Biological Process	1	19	1	0.798841	F01.PB21129	GO:0004348	glucosylceramidase activity	Molecular Function	1	14	1	0.823868	F01.PB34666
GO:0006970	response to osmotic stress	Biological Process	2	36	1	0.800264	F01.PB22701;F01.PB27984	GO:0035335	peptidyl-tyrosine dephosphorylation	Biological Process	3	37	1	0.825295	F01.PB432;F01.PB5939;F01.PB19788
GO:0050790	regulation of catalytic activity	Biological Process	2	36	1	0.800264	F01.PB32099;F01.PB13731	GO:0006865	amino acid transport	Biological Process	1	14	1	0.825668	F01.PB7921
GO:0045893	positive regulation of transcription, DNA-templated	Biological Process	15	224	1	0.812305	F01.PB35358;F01.PB34006;F01.PB29340;F01.PB23712;F01.PB76;F01.PB31827;F01.PB32109;F01.PB555;F01.PB9990;F01.PB28642;F01.PB35460;F01.PB12519;F01.PB13108;F01.PB18624;F01.PB35926	GO:0009610	response to symbiotic fungus	Biological Process	1	14	1	0.825668	F01.PB5736
GO:0009684	indoleacetic acid biosynthetic process	Biological Process	2	37	1	0.812567	F01.PB33185;F01.PB12990	GO:0019853	L-ascorbic acid biosynthetic process	Biological Process	1	14	1	0.825668	F01.PB11001
GO:0035335	peptidyl-tyrosine dephosphorylation	Biological Process	2	37	1	0.812567	F01.PB23561;F01.PB31596	GO:0031347	regulation of defense response	Biological Process	1	14	1	0.825668	F01.PB4388
GO:0007267	cell-cell signaling	Biological Process	3	53	1	0.813531	F01.PB31170;F01.PB16033;F01.PB37273	GO:0046939	nucleotide phosphorylation	Biological Process	1	14	1	0.825668	F01.PB491
GO:0009561	megagametogenesis	Biological Process	1	20	1	0.815131	F01.PB9421	GO:0016458	gene silencing	Biological Process	1	14	1	0.825668	F01.PB39053
GO:0032880	regulation of protein localization	Biological Process	1	20	1	0.815131	F01.PB24080	GO:0006680	glucosylceramide catabolic process	Biological Process	1	14	1	0.825668	F01.PB34666
GO:0007346	regulation of mitotic cell cycle	Biological Process	1	20	1	0.815131	F01.PB10666	GO:0048519	negative regulation of biological process	Biological Process	2	26	1	0.826263	F01.PB25524;F01.PB25859
GO:0042744	hydrogen peroxide catabolic process	Biological Process	4	69	1	0.819686	F01.PB9815;F01.PB24080;F01.PB10806;F01.PB10001	GO:0005874	microtubule	Cellular Component	15	184	1	0.8266	F01.PB12795;F01.PB31537;F01.PB34952;F01.PB12056;F01.PB22605;F01.PB31485;F01.PB16878;F01.PB24940;F01.PB25524;F01.PB37324;F01.PB26353;F01.PB29979;F01.PB28632;F01.PB28041;F01.PB11270
GO:0010224	response to UV-B	Biological Process	2	38	1	0.824188	F01.PB31396;F01.PB9593	GO:0030117	membrane coat	Cellular Component	1	17	1	0.831746	F01.PB28344
GO:0009735	response to cytokinin	Biological Process	1	21	1	0.830102	F01.PB21000	GO:0000148	1,3-beta-D-glucan synthase complex	Cellular Component	1	17	1	0.831746	F01.PB34922
GO:0016573	histone acetylation	Biological Process	1	21	1	0.830102	F01.PB4514	GO:0005788	endoplasmic reticulum lumen	Cellular Component	1	17	1	0.831746	F01.PB35727
GO:0009800	cinnamic acid biosynthetic process	Biological Process	1	21	1	0.830102	F01.PB25490	GO:0046777	protein autophosphorylation	Biological Process	9	99	1	0.83482	F01.PB30046;F01.PB23523;F01.PB17760;F01.PB10549;F01.PB1774;F01.PB13535;F01.PB8245;F01.PB5934;F01.PB10019
GO:0006559	L-phenylalanine catabolic process	Biological Process	1	21	1	0.830102	F01.PB25490	GO:0005960	glycine cleavage complex	Cellular Component	3	45	1	0.838711	F01.PB27272;F01.PB39670;F01.PB10001
GO:0050821	protein stabilization	Biological Process	1	21	1	0.830102	F01.PB37168	GO:0004683	calmodulin-dependent protein kinase activity	Molecular Function	2	27	1	0.839705	F01.PB1774;F01.PB20626
GO:0022900	electron transport chain	Biological Process	5	86	1	0.835138	F01.PB19993;F01.PB18198;F01.PB23530;F01.PB23998;F01.PB8576	GO:0008237	metallopeptidase activity	Molecular Function	2	27	1	0.839705	F01.PB13974;F01.PB2212
GO:0010118	stomatal movement	Biological Process	2	39	1	0.835157	F01.PB14252;F01.PB14055	GO:0005983	starch catabolic process	Biological Process	2	27	1	0.842081	F01.PB27081;F01.PB8276
GO:0006614	SRP-dependent cotranslational protein targeting to membrane	Biological Process	2	39	1	0.835157	F01.PB20680;F01.PB14125	GO:0051510	regulation of unidimensional cell growth	Biological Process	2	27	1	0.842081	F01.PB11217;F01.PB25238
GO:0035304	regulation of protein dephosphorylation	Biological Process	6	101	1	0.83597	F01.PB31545;F01.PB33449;F01.PB33410;F01.PB13798;F01.PB23712;F01.PB29340	GO:0009742	brassinosteroid mediated signaling pathway	Biological Process	2	27	1	0.842081	F01.PB37405;F01.PB20669
GO:0006487	protein N-linked glycosylation	Biological Process	4	71	1	0.836491	F01.PB10918;F01.PB36741;F01.PB11341;F01.PB23993	GO:0010155	regulation of proton transport	Biological Process	8	90	1	0.842651	F01.PB10549;F01.PB17760;F01.PB23523;F01.PB30046;F01.PB5550;F01.PB5934;F01.PB13535;F01.PB8245
GO:0000023	maltose metabolic process	Biological Process	9	145	1	0.838633	F01.PB16078;F01.PB2043;F01.PB4529;F01.PB10417;F01.PB38093;F01.PB38069;F01.PB31832;F01.PB1155;F01.PB885	GO:0008168	methyltransferase activity	Molecular Function	25	254	1	0.843361	F01.PB5600;F01.PB6283;F01.PB1228;F01.PB16467;F01.PB5664;F01.PB28948;F01.PB9639;F01.PB17510;F01.PB26679;F01.PB28847;F01.PB33089;F01.PB22470;F01.PB6069;F01.PB16415;F01.PB37485;F01.PB22347;F01.PB17942;F01.PB31650;F01.PB25009;F01.PB12070;F01.PB33623;F01.PB13899;F01.PB16844;F01.PB8928;F01.PB31174
GO:0046685	response to arsenic-containing substance	Biological Process	1	22	1	0.843861	F01.PB29890	GO:0004332	fructose-bisphosphate aldolase activity	Molecular Function	1	15	1	0.844421	F01.PB21124
GO:0016571	histone methylation	Biological Process	2	40	1	0.845504	F01.PB18624;F01.PB32109	GO:0004609	phosphatidylserine decarboxylase activity	Molecular Function	1	15	1	0.844421	F01.PB18607
GO:0019252	starch biosynthetic process	Biological Process	12	189	1	0.845961	F01.PB38069;F01.PB1155;F01.PB31832;F01.PB885;F01.PB10417;F01.PB19041;F01.PB38093;F01.PB2043;F01.PB9886;F01.PB4529;F01.PB16078;F01.PB17273	GO:0032968	positive regulation of transcription elongation from RNA polymerase II promoter	Biological Process	1	15	1	0.846125	F01.PB37520
GO:0051788	response to misfolded protein	Biological Process	8	132	1	0.846813	F01.PB9814;F01.PB32175;F01.PB11217;F01.PB7879;F01.PB15482;F01.PB15564;F01.PB37630;F01.PB38302	GO:0019898	extrinsic component of membrane	Cellular Component	3	46	1	0.84948	F01.PB34220;F01.PB2666;F01.PB11924
GO:0048443	stamen development	Biological Process	2	41	1	0.855256	F01.PB27519;F01.PB23226	GO:0043169	cation binding	Molecular Function	6	71	1	0.849928	F01.PB13109;F01.PB27081;F01.PB9294;F01.PB24368;F01.PB15749;F01.PB36049
GO:1901576	organic substance biosynthetic process	Biological Process	1	23	1	0.856507	F01.PB18654	GO:0035304	regulation of protein dephosphorylation	Biological Process	9	101	1	0.85137	F01.PB126;F01.PB23;F01.PB5477;F01.PB13798;F01.PB23523;F01.PB8788;F01.PB9048;F01.PB2526;F01.PB30046
GO:0005982	starch metabolic process	Biological Process	1	23	1	0.856507	F01.PB18480	GO:0006833	water transport	Biological Process	10	111	1	0.852169	F01.PB10024;F01.PB35254;F01.PB6767;F01.PB2300;F01.PB12556;F01.PB6541;F01.PB30917;F01.PB21124;F01.PB5374;F01.PB38949
GO:0050794	regulation of cellular process	Biological Process	1	23	1	0.856507	F01.PB16842	GO:0009108	coenzyme biosynthetic process	Biological Process	2	28	1	0.856579	F01.PB10417;F01.PB13798
GO:0006535	cysteine biosynthetic process from serine	Biological Process	1	23	1	0.856507	F01.PB6316	GO:0009106	lipoate metabolic process	Biological Process	2	28	1	0.856579	F01.PB10417;F01.PB13798
GO:0006499	N-terminal protein myristoylation	Biological Process	4	74	1	0.859223	F01.PB6948;F01.PB10079;F01.PB30271;F01.PB14098	GO:0016887	ATPase activity	Molecular Function	16	171	1	0.857296	F01.PB17658;F01.PB23931;F01.PB6615;F01.PB25115;F01.PB6198;F01.PB11031;F01.PB18942;F01.PB38157;F01.PB12096;F01.PB16673;F01.PB14333;F01.PB29093;F01.PB17255;F01.PB24772;F01.PB35718;F01.PB21946
GO:0010155	regulation of proton transport	Biological Process	5	90	1	0.862708	F01.PB10549;F01.PB32099;F01.PB10806;F01.PB11358;F01.PB21146	GO:0015979	photosynthesis	Biological Process	18	190	1	0.862065	F01.PB11033;F01.PB3346;F01.PB19993;F01.PB2666;F01.PB33392;F01.PB12427;F01.PB38949;F01.PB9;F01.PB34350;F01.PB39246;F01.PB282;F01.PB6007;F01.PB13887;F01.PB11924;F01.PB35254;F01.PB4806;F01.PB8276;F01.PB5934
GO:0009644	response to high light intensity	Biological Process	7	121	1	0.867539	F01.PB11641;F01.PB33606;F01.PB1012;F01.PB35727;F01.PB18378;F01.PB32099;F01.PB10806	GO:0016810	hydrolase activity, acting on carbon-nitrogen (but not peptide) bonds	Molecular Function	1	16	1	0.862577	F01.PB7313
GO:0010227	floral organ abscission	Biological Process	1	24	1	0.868129	F01.PB21332	GO:0016851	magnesium chelatase activity	Molecular Function	1	16	1	0.862577	F01.PB29217
GO:0009888	tissue development	Biological Process	1	24	1	0.868129	F01.PB38912	GO:0042578	phosphoric ester hydrolase activity	Molecular Function	1	16	1	0.862577	F01.PB33620
GO:0009252	peptidoglycan biosynthetic process	Biological Process	1	24	1	0.868129	F01.PB23120	GO:0003989	acetyl-CoA carboxylase activity	Molecular Function	1	16	1	0.862577	F01.PB24741
GO:0042335	cuticle development	Biological Process	1	24	1	0.868129	F01.PB21129	GO:0051258	protein polymerization	Biological Process	3	40	1	0.863493	F01.PB31537;F01.PB12056;F01.PB11270
GO:0042777	plasma membrane ATP synthesis coupled proton transport	Biological Process	1	24	1	0.868129	F01.PB27749	GO:0018106	peptidyl-histidine phosphorylation	Biological Process	3	40	1	0.863493	F01.PB27984;F01.PB23153;F01.PB19553
GO:0044237	cellular metabolic process	Biological Process	9	151	1	0.870246	F01.PB4956;F01.PB36122;F01.PB6304;F01.PB5517;F01.PB5551;F01.PB16842;F01.PB13558;F01.PB9616;F01.PB13826	GO:0016070	RNA metabolic process	Biological Process	4	51	1	0.863701	F01.PB26188;F01.PB25951;F01.PB15826;F01.PB20882
GO:0016226	iron-sulfur cluster assembly	Biological Process	5	92	1	0.874974	F01.PB21146;F01.PB23712;F01.PB29340;F01.PB12519;F01.PB15090	GO:0043481	anthocyanin accumulation in tissues in response to UV light	Biological Process	4	51	1	0.863701	F01.PB6767;F01.PB13239;F01.PB21977;F01.PB9951
GO:0032204	regulation of telomere maintenance	Biological Process	1	25	1	0.878811	F01.PB35883	GO:0009932	cell tip growth	Biological Process	4	51	1	0.863701	F01.PB6767;F01.PB13239;F01.PB21977;F01.PB9951
GO:0043247	telomere maintenance in response to DNA damage	Biological Process	1	25	1	0.878811	F01.PB35883	GO:0001676	long-chain fatty acid metabolic process	Biological Process	1	16	1	0.864182	F01.PB18933
GO:0006014	D-ribose metabolic process	Biological Process	1	25	1	0.878811	F01.PB22542	GO:0050789	regulation of biological process	Biological Process	1	16	1	0.864182	F01.PB6495
GO:0042542	response to hydrogen peroxide	Biological Process	4	77	1	0.8792	F01.PB33606;F01.PB1012;F01.PB35727;F01.PB18378	GO:0006567	threonine catabolic process	Biological Process	1	16	1	0.864182	F01.PB37471
GO:0009809	lignin biosynthetic process	Biological Process	2	44	1	0.881229	F01.PB21686;F01.PB34085	GO:0030259	lipid glycosylation	Biological Process	1	16	1	0.864182	F01.PB15619
GO:0000724	double-strand break repair via homologous recombination	Biological Process	2	44	1	0.881229	F01.PB37319;F01.PB31170	GO:0010105	negative regulation of ethylene-activated signaling pathway	Biological Process	1	16	1	0.864182	F01.PB19553
GO:0010584	pollen exine formation	Biological Process	1	26	1	0.888627	F01.PB24564	GO:0009617	response to bacterium	Biological Process	1	16	1	0.864182	F01.PB33556
GO:0044249	cellular biosynthetic process	Biological Process	1	26	1	0.888627	F01.PB18654	GO:0016117	carotenoid biosynthetic process	Biological Process	10	113	1	0.866693	F01.PB13288;F01.PB16830;F01.PB19440;F01.PB6007;F01.PB17760;F01.PB12427;F01.PB33154;F01.PB10001;F01.PB22245;F01.PB10417
GO:0009231	riboflavin biosynthetic process	Biological Process	1	26	1	0.888627	F01.PB12082	GO:0003746	translation elongation factor activity	Molecular Function	10	114	1	0.869145	F01.PB38366;F01.PB18942;F01.PB19568;F01.PB28749;F01.PB23931;F01.PB4551;F01.PB690;F01.PB5363;F01.PB14002;F01.PB15555
GO:0046856	phosphatidylinositol dephosphorylation	Biological Process	1	26	1	0.888627	F01.PB21393	GO:0006261	DNA-dependent DNA replication	Biological Process	2	29	1	0.869851	F01.PB31170;F01.PB23885
GO:0006084	acetyl-CoA metabolic process	Biological Process	2	45	1	0.888882	F01.PB14733;F01.PB7613	GO:0006333	chromatin assembly or disassembly	Biological Process	2	29	1	0.869851	F01.PB6312;F01.PB1494
GO:0009736	cytokinin-activated signaling pathway	Biological Process	2	45	1	0.888882	F01.PB22701;F01.PB27984	GO:0006796	phosphate-containing compound metabolic process	Biological Process	2	29	1	0.869851	F01.PB21535;F01.PB19552
GO:0010150	leaf senescence	Biological Process	3	63	1	0.893762	F01.PB27984;F01.PB22701;F01.PB32099	GO:0009785	blue light signaling pathway	Biological Process	2	29	1	0.869851	F01.PB23523;F01.PB30046
GO:0007033	vacuole organization	Biological Process	3	63	1	0.893762	F01.PB6591;F01.PB35945;F01.PB27609	GO:0000303	response to superoxide	Biological Process	3	41	1	0.874487	F01.PB28674;F01.PB27984;F01.PB29321
GO:0035196	production of miRNAs involved in gene silencing by miRNA	Biological Process	5	96	1	0.896728	F01.PB28642;F01.PB31170;F01.PB37273;F01.PB16033;F01.PB18624	GO:0010638	positive regulation of organelle organization	Biological Process	3	41	1	0.874487	F01.PB36105;F01.PB26783;F01.PB37931
GO:0006399	tRNA metabolic process	Biological Process	1	27	1	0.897649	F01.PB34006	GO:0048767	root hair elongation	Biological Process	7	84	1	0.876309	F01.PB6767;F01.PB13239;F01.PB18933;F01.PB33839;F01.PB21977;F01.PB6817;F01.PB9951
GO:0015914	phospholipid transport	Biological Process	1	27	1	0.897649	F01.PB35161	GO:0009706	chloroplast inner membrane	Cellular Component	3	49	1	0.878109	F01.PB12519;F01.PB20919;F01.PB9324
GO:0009742	brassinosteroid mediated signaling pathway	Biological Process	1	27	1	0.897649	F01.PB15123	GO:0051087	chaperone binding	Molecular Function	1	17	1	0.878615	F01.PB12828
GO:0006839	mitochondrial transport	Biological Process	1	27	1	0.897649	F01.PB12800	GO:0043682	copper-transporting ATPase activity	Molecular Function	1	17	1	0.878615	F01.PB28674
GO:0005983	starch catabolic process	Biological Process	1	27	1	0.897649	F01.PB37019	GO:0008094	DNA-dependent ATPase activity	Molecular Function	1	17	1	0.878615	F01.PB39053
GO:0006406	mRNA export from nucleus	Biological Process	3	65	1	0.905486	F01.PB17372;F01.PB18624;F01.PB32109	GO:0004571	mannosyl-oligosaccharide 1,2-alpha-mannosidase activity	Molecular Function	1	17	1	0.878615	F01.PB15240
GO:0016570	histone modification	Biological Process	1	28	1	0.905941	F01.PB35295	GO:0003843	1,3-beta-D-glucan synthase activity	Molecular Function	1	17	1	0.878615	F01.PB34922
GO:0016120	carotene biosynthetic process	Biological Process	1	28	1	0.905941	F01.PB16392	GO:0004805	trehalose-phosphatase activity	Molecular Function	1	17	1	0.878615	F01.PB22521
GO:0007062	sister chromatid cohesion	Biological Process	5	98	1	0.90632	F01.PB25600;F01.PB24617;F01.PB26610;F01.PB38444;F01.PB36658	GO:0009435	NAD biosynthetic process	Biological Process	1	17	1	0.880121	F01.PB29294
GO:0000085	mitotic G2 phase	Biological Process	4	82	1	0.907044	F01.PB4447;F01.PB32109;F01.PB30206;F01.PB18624	GO:0006544	glycine metabolic process	Biological Process	1	17	1	0.880121	F01.PB12070
GO:0016567	protein ubiquitination	Biological Process	20	319	1	0.908117	F01.PB26610;F01.PB38444;F01.PB18624;F01.PB24617;F01.PB29894;F01.PB8270;F01.PB11217;F01.PB32109;F01.PB32175;F01.PB25600;F01.PB36658;F01.PB14177;F01.PB7879;F01.PB1825;F01.PB2540;F01.PB35460;F01.PB12653;F01.PB21915;F01.PB26040;F01.PB18647	GO:0044272	sulfur compound biosynthetic process	Biological Process	1	17	1	0.880121	F01.PB10417
GO:0006221	pyrimidine nucleotide biosynthetic process	Biological Process	1	29	1	0.913561	F01.PB27245	GO:0045037	protein import into chloroplast stroma	Biological Process	1	17	1	0.880121	F01.PB29321
GO:0006333	chromatin assembly or disassembly	Biological Process	1	29	1	0.913561	F01.PB6312	GO:0006075	(1->3)-beta-D-glucan biosynthetic process	Biological Process	1	17	1	0.880121	F01.PB34922
GO:0006261	DNA-dependent DNA replication	Biological Process	1	29	1	0.913561	F01.PB31170	GO:0000226	microtubule cytoskeleton organization	Biological Process	8	95	1	0.881634	F01.PB29014;F01.PB35297;F01.PB16878;F01.PB27563;F01.PB23964;F01.PB22025;F01.PB23226;F01.PB27858
GO:0040007	growth	Biological Process	1	29	1	0.913561	F01.PB34988	GO:0009817	defense response to fungus, incompatible interaction	Biological Process	2	30	1	0.881983	F01.PB342;F01.PB8358
GO:0009853	photorespiration	Biological Process	10	177	1	0.915052	F01.PB169;F01.PB34287;F01.PB33700;F01.PB32173;F01.PB3148;F01.PB3262;F01.PB30795;F01.PB27361;F01.PB32232;F01.PB1070	GO:0009073	aromatic amino acid family biosynthetic process	Biological Process	4	53	1	0.882849	F01.PB18683;F01.PB21506;F01.PB31613;F01.PB7056
GO:0030163	protein catabolic process	Biological Process	2	49	1	0.915131	F01.PB36620;F01.PB21895	GO:0046854	phosphatidylinositol phosphorylation	Biological Process	3	42	1	0.884687	F01.PB23037;F01.PB28148;F01.PB35972
GO:0015992	proton transport	Biological Process	1	30	1	0.920564	F01.PB13702	GO:0008017	microtubule binding	Molecular Function	16	176	1	0.884933	F01.PB28041;F01.PB28632;F01.PB23964;F01.PB6817;F01.PB16878;F01.PB31485;F01.PB34952;F01.PB22605;F01.PB12795;F01.PB25587;F01.PB22025;F01.PB26353;F01.PB37324;F01.PB29979;F01.PB24940;F01.PB25524
GO:0006626	protein targeting to mitochondrion	Biological Process	2	50	1	0.920718	F01.PB18624;F01.PB14098	GO:0030130	clathrin coat of trans-Golgi network vesicle	Cellular Component	1	21	1	0.889418	F01.PB14853
GO:0006342	chromatin silencing	Biological Process	2	50	1	0.920718	F01.PB23848;F01.PB31170	GO:0009508	plastid chromosome	Cellular Component	1	21	1	0.889418	F01.PB5477
GO:0006098	pentose-phosphate shunt	Biological Process	15	253	1	0.922245	F01.PB10806;F01.PB2043;F01.PB38026;F01.PB19041;F01.PB3325;F01.PB10889;F01.PB38069;F01.PB8295;F01.PB9166;F01.PB1155;F01.PB31479;F01.PB36822;F01.PB28836;F01.PB885;F01.PB32021	GO:0000325	plant-type vacuole	Cellular Component	1	21	1	0.889418	F01.PB11465
GO:0010388	cullin deneddylation	Biological Process	4	86	1	0.925056	F01.PB18624;F01.PB30206;F01.PB32109;F01.PB4447	GO:0004591	oxoglutarate dehydrogenase (succinyl-transferring) activity	Molecular Function	1	18	1	0.892782	F01.PB24598
GO:0007020	microtubule nucleation	Biological Process	3	69	1	0.925485	F01.PB11724;F01.PB27994;F01.PB12051	GO:0004072	aspartate kinase activity	Molecular Function	1	18	1	0.892782	F01.PB17730
GO:0051726	regulation of cell cycle	Biological Process	1	31	1	0.927	F01.PB31170	GO:0051726	regulation of cell cycle	Biological Process	2	31	1	0.893062	F01.PB31170;F01.PB39053
GO:0002237	response to molecule of bacterial origin	Biological Process	1	31	1	0.927	F01.PB23226	GO:0010073	meristem maintenance	Biological Process	2	31	1	0.893062	F01.PB18421;F01.PB25859
GO:0010332	response to gamma radiation	Biological Process	1	31	1	0.927	F01.PB35883	GO:0048527	lateral root development	Biological Process	2	31	1	0.893062	F01.PB26656;F01.PB34988
GO:0015074	DNA integration	Biological Process	1	31	1	0.927	F01.PB36599	GO:0010087	phloem or xylem histogenesis	Biological Process	2	31	1	0.893062	F01.PB27984;F01.PB23153
GO:0006606	protein import into nucleus	Biological Process	4	87	1	0.929038	F01.PB17372;F01.PB18624;F01.PB30206;F01.PB4447	GO:0003777	microtubule motor activity	Molecular Function	12	138	1	0.893134	F01.PB25524;F01.PB24940;F01.PB29979;F01.PB26353;F01.PB37324;F01.PB25587;F01.PB12795;F01.PB22605;F01.PB34952;F01.PB31485;F01.PB28041;F01.PB28632
GO:0006662	glycerol ether metabolic process	Biological Process	3	70	1	0.929839	F01.PB3317;F01.PB8498;F01.PB3271	GO:0008652	cellular amino acid biosynthetic process	Biological Process	3	43	1	0.894141	F01.PB17730;F01.PB10417;F01.PB10842
GO:0006278	RNA-dependent DNA replication	Biological Process	1	32	1	0.932915	F01.PB37068	GO:0006465	signal peptide processing	Biological Process	1	18	1	0.89419	F01.PB37615
GO:0019761	glucosinolate biosynthetic process	Biological Process	6	121	1	0.933275	F01.PB19127;F01.PB16398;F01.PB32783;F01.PB31832;F01.PB13055;F01.PB17849	GO:0010038	response to metal ion	Biological Process	1	18	1	0.89419	F01.PB36802
GO:0006275	regulation of DNA replication	Biological Process	3	71	1	0.933957	F01.PB35647;F01.PB22498;F01.PB31170	GO:0071329	cellular response to sucrose stimulus	Biological Process	1	18	1	0.89419	F01.PB27984
GO:0009073	aromatic amino acid family biosynthetic process	Biological Process	2	53	1	0.935469	F01.PB21146;F01.PB15090	GO:0016444	somatic cell DNA recombination	Biological Process	1	18	1	0.89419	F01.PB31170
GO:0006730	one-carbon metabolic process	Biological Process	2	54	1	0.939779	F01.PB18499;F01.PB5902	GO:0016757	transferase activity, transferring glycosyl groups	Molecular Function	10	118	1	0.894215	F01.PB28816;F01.PB12251;F01.PB20485;F01.PB8059;F01.PB15076;F01.PB18913;F01.PB22846;F01.PB38178;F01.PB36025;F01.PB11487
GO:0000413	protein peptidyl-prolyl isomerization	Biological Process	4	90	1	0.939863	F01.PB8938;F01.PB11234;F01.PB28929;F01.PB3017	GO:0009266	response to temperature stimulus	Biological Process	6	76	1	0.894227	F01.PB38949;F01.PB2300;F01.PB35254;F01.PB10024;F01.PB21124;F01.PB12556
GO:0050896	response to stimulus	Biological Process	4	90	1	0.939863	F01.PB24109;F01.PB37249;F01.PB24986;F01.PB3443	GO:0019253	reductive pentose-phosphate cycle	Biological Process	7	87	1	0.897333	F01.PB39542;F01.PB5432;F01.PB34053;F01.PB16076;F01.PB5903;F01.PB3148;F01.PB17588
GO:0080129	proteasome core complex assembly	Biological Process	5	107	1	0.940457	F01.PB15482;F01.PB15564;F01.PB37630;F01.PB38302;F01.PB9814	GO:0009654	photosystem II oxygen evolving complex	Cellular Component	3	52	1	0.901794	F01.PB2666;F01.PB34220;F01.PB11924
GO:0015986	ATP synthesis coupled proton transport	Biological Process	3	73	1	0.941532	F01.PB18783;F01.PB3897;F01.PB5017	GO:0044710	single-organism metabolic process	Biological Process	2	32	1	0.903166	F01.PB10846;F01.PB9222
GO:0006414	translational elongation	Biological Process	6	124	1	0.942261	F01.PB36298;F01.PB18179;F01.PB2130;F01.PB4490;F01.PB16623;F01.PB13247	GO:0016760	cellulose synthase (UDP-forming) activity	Molecular Function	8	99	1	0.903506	F01.PB24594;F01.PB35921;F01.PB14093;F01.PB28213;F01.PB28623;F01.PB37558;F01.PB36335;F01.PB14564
GO:0006633	fatty acid biosynthetic process	Biological Process	5	108	1	0.943459	F01.PB13556;F01.PB38774;F01.PB8570;F01.PB7613;F01.PB13740	GO:0006944	membrane fusion	Biological Process	9	109	1	0.904772	F01.PB20669;F01.PB36890;F01.PB35489;F01.PB11849;F01.PB7744;F01.PB22584;F01.PB13087;F01.PB3156;F01.PB8116
GO:0006754	ATP biosynthetic process	Biological Process	3	74	1	0.94501	F01.PB30112;F01.PB26551;F01.PB27880	GO:0008235	metalloexopeptidase activity	Molecular Function	1	19	1	0.905296	F01.PB34868
GO:0030244	cellulose biosynthetic process	Biological Process	9	173	1	0.94598	F01.PB29849;F01.PB27285;F01.PB27540;F01.PB14564;F01.PB19127;F01.PB37319;F01.PB16398;F01.PB37558;F01.PB23226	GO:0007015	actin filament organization	Biological Process	1	19	1	0.906609	F01.PB14289
GO:0018298	protein-chromophore linkage	Biological Process	9	173	1	0.94598	F01.PB13805;F01.PB8195;F01.PB7072;F01.PB23998;F01.PB31822;F01.PB37168;F01.PB20083;F01.PB23530;F01.PB29890	GO:0046520	sphingoid biosynthetic process	Biological Process	1	19	1	0.906609	F01.PB7880
GO:0046686	response to cadmium ion	Biological Process	10	189	1	0.947177	F01.PB6948;F01.PB27609;F01.PB18065;F01.PB22173;F01.PB15482;F01.PB10955;F01.PB14413;F01.PB37080;F01.PB30271;F01.PB5736	GO:0000096	sulfur amino acid metabolic process	Biological Process	1	19	1	0.906609	F01.PB10417
GO:0022904	respiratory electron transport chain	Biological Process	1	35	1	0.947938	F01.PB37168	GO:0071805	potassium ion transmembrane transport	Biological Process	4	56	1	0.907169	F01.PB33215;F01.PB9786;F01.PB17001;F01.PB15408
GO:0010103	stomatal complex morphogenesis	Biological Process	5	110	1	0.949056	F01.PB38069;F01.PB23226;F01.PB29511;F01.PB15090;F01.PB26500	GO:0005681	spliceosomal complex	Cellular Component	1	23	1	0.910356	F01.PB14997
GO:0016579	protein deubiquitination	Biological Process	2	57	1	0.951126	F01.PB18624;F01.PB32109	GO:0030132	clathrin coat of coated pit	Cellular Component	1	23	1	0.910356	F01.PB14853
GO:0006833	water transport	Biological Process	5	111	1	0.951662	F01.PB22173;F01.PB13965;F01.PB6049;F01.PB27609;F01.PB18065	GO:0004176	ATP-dependent peptidase activity	Molecular Function	2	33	1	0.910677	F01.PB34988;F01.PB26656
GO:0071704	organic substance metabolic process	Biological Process	1	36	1	0.952157	F01.PB18595	GO:0004707	MAP kinase activity	Molecular Function	2	33	1	0.910677	F01.PB21817;F01.PB17689
GO:0070838	divalent metal ion transport	Biological Process	1	36	1	0.952157	F01.PB13965	GO:0006661	phosphatidylinositol biosynthetic process	Biological Process	3	45	1	0.910984	F01.PB5407;F01.PB5318;F01.PB1187
GO:0009408	response to heat	Biological Process	5	112	1	0.954146	F01.PB19127;F01.PB16398;F01.PB1012;F01.PB35727;F01.PB33606	GO:0008654	phospholipid biosynthetic process	Biological Process	3	45	1	0.910984	F01.PB13352;F01.PB9892;F01.PB18607
GO:0010048	vernalization response	Biological Process	2	58	1	0.954432	F01.PB27519;F01.PB32109	GO:0016874	ligase activity	Molecular Function	15	173	1	0.916183	F01.PB19758;F01.PB17168;F01.PB27575;F01.PB1907;F01.PB37853;F01.PB10474;F01.PB13255;F01.PB20501;F01.PB29942;F01.PB15779;F01.PB19985;F01.PB14211;F01.PB25388;F01.PB13110;F01.PB29216
GO:0000226	microtubule cytoskeleton organization	Biological Process	4	95	1	0.954609	F01.PB22297;F01.PB37319;F01.PB21522;F01.PB23226	GO:0004372	glycine hydroxymethyltransferase activity	Molecular Function	1	20	1	0.91635	F01.PB12070
GO:0007186	G-protein coupled receptor signaling pathway	Biological Process	1	37	1	0.956035	F01.PB38223	GO:0007346	regulation of mitotic cell cycle	Biological Process	1	20	1	0.917571	F01.PB15240
GO:0006364	rRNA processing	Biological Process	14	255	1	0.956798	F01.PB885;F01.PB9421;F01.PB33410;F01.PB10545;F01.PB19041;F01.PB8244;F01.PB6013;F01.PB2043;F01.PB17372;F01.PB34006;F01.PB13798;F01.PB10806;F01.PB29340;F01.PB23712	GO:0006563	L-serine metabolic process	Biological Process	1	20	1	0.917571	F01.PB12070
GO:0010267	production of ta-siRNAs involved in RNA interference	Biological Process	3	78	1	0.957084	F01.PB31170;F01.PB37273;F01.PB16033	GO:0045087	innate immune response	Biological Process	1	20	1	0.917571	F01.PB15264
GO:0009877	nodulation	Biological Process	1	38	1	0.959598	F01.PB11535	GO:0009698	phenylpropanoid metabolic process	Biological Process	1	20	1	0.917571	F01.PB6254
GO:0006312	mitotic recombination	Biological Process	1	38	1	0.959598	F01.PB3017	GO:0000145	exocyst	Cellular Component	2	40	1	0.918326	F01.PB33019;F01.PB17983
GO:0006812	cation transport	Biological Process	7	149	1	0.962088	F01.PB27880;F01.PB34655;F01.PB33972;F01.PB35161;F01.PB16854;F01.PB26551;F01.PB33345	GO:0009733	response to auxin	Biological Process	5	69	1	0.919195	F01.PB869;F01.PB3087;F01.PB9990;F01.PB30034;F01.PB8925
GO:0045010	actin nucleation	Biological Process	6	133	1	0.96308	F01.PB25485;F01.PB16070;F01.PB17111;F01.PB35944;F01.PB35130;F01.PB36802	GO:0007020	microtubule nucleation	Biological Process	5	69	1	0.919195	F01.PB28731;F01.PB22162;F01.PB11724;F01.PB30012;F01.PB12051
GO:0009911	positive regulation of flower development	Biological Process	1	40	1	0.965882	F01.PB14177	GO:0042793	transcription from plastid promoter	Biological Process	6	80	1	0.919357	F01.PB11033;F01.PB30046;F01.PB23523;F01.PB35441;F01.PB23781;F01.PB36509
GO:0006012	galactose metabolic process	Biological Process	1	40	1	0.965882	F01.PB4956	GO:0009408	response to heat	Biological Process	9	112	1	0.920128	F01.PB12955;F01.PB29321;F01.PB19127;F01.PB21200;F01.PB8037;F01.PB16398;F01.PB35727;F01.PB15072;F01.PB740
GO:0009651	response to salt stress	Biological Process	16	293	1	0.967652	F01.PB21332;F01.PB37319;F01.PB6948;F01.PB15564;F01.PB37630;F01.PB22173;F01.PB38302;F01.PB9814;F01.PB9786;F01.PB16398;F01.PB19127;F01.PB10417;F01.PB15482;F01.PB13965;F01.PB11641;F01.PB30271	GO:0006546	glycine catabolic process	Biological Process	5	70	1	0.924963	F01.PB39670;F01.PB27272;F01.PB10417;F01.PB10001;F01.PB13798
GO:0006310	DNA recombination	Biological Process	1	41	1	0.968648	F01.PB35883	GO:0010319	stromule	Cellular Component	2	41	1	0.92497	F01.PB12599;F01.PB11338
GO:0010638	positive regulation of organelle organization	Biological Process	1	41	1	0.968648	F01.PB38912	GO:0010051	xylem and phloem pattern formation	Biological Process	3	47	1	0.925355	F01.PB25859;F01.PB18421;F01.PB25524
GO:0016485	protein processing	Biological Process	1	41	1	0.968648	F01.PB34988	GO:0009735	response to cytokinin	Biological Process	1	21	1	0.927246	F01.PB18933
GO:0009987	cellular process	Biological Process	3	83	1	0.968692	F01.PB24986;F01.PB1882;F01.PB6495	GO:0042991	transcription factor import into nucleus	Biological Process	1	21	1	0.927246	F01.PB19615
GO:0044260	cellular macromolecule metabolic process	Biological Process	1	43	1	0.973525	F01.PB29963	GO:0006807	nitrogen compound metabolic process	Biological Process	1	21	1	0.927246	F01.PB7313
GO:0007067	mitotic nuclear division	Biological Process	1	43	1	0.973525	F01.PB10408	GO:0051302	regulation of cell division	Biological Process	1	21	1	0.927246	F01.PB607
GO:0009793	embryo development ending in seed dormancy	Biological Process	15	285	1	0.975266	F01.PB23712;F01.PB26627;F01.PB32109;F01.PB21146;F01.PB15090;F01.PB14733;F01.PB30928;F01.PB29340;F01.PB38842;F01.PB32849;F01.PB27285;F01.PB12519;F01.PB35460;F01.PB2540;F01.PB1825	GO:0006605	protein targeting	Biological Process	1	21	1	0.927246	F01.PB4300
GO:0006094	gluconeogenesis	Biological Process	6	141	1	0.975568	F01.PB19127;F01.PB16398;F01.PB22233;F01.PB15512;F01.PB37080;F01.PB21406	GO:0031225	anchored component of membrane	Cellular Component	1	25	1	0.927332	F01.PB13646
GO:0009813	flavonoid biosynthetic process	Biological Process	1	44	1	0.975672	F01.PB7894	GO:0008234	cysteine-type peptidase activity	Molecular Function	10	125	1	0.928481	F01.PB10395;F01.PB22444;F01.PB30900;F01.PB21541;F01.PB7283;F01.PB37673;F01.PB38356;F01.PB6761;F01.PB27071;F01.PB27628
GO:0008380	RNA splicing	Biological Process	1	45	1	0.977644	F01.PB305	GO:0009902	chloroplast relocation	Biological Process	9	114	1	0.929144	F01.PB23781;F01.PB36509;F01.PB35441;F01.PB23523;F01.PB13798;F01.PB12427;F01.PB30046;F01.PB11033;F01.PB5757
GO:0010228	vegetative to reproductive phase transition of meristem	Biological Process	12	241	1	0.977704	F01.PB32109;F01.PB25600;F01.PB36658;F01.PB29340;F01.PB23712;F01.PB16033;F01.PB24617;F01.PB1825;F01.PB26610;F01.PB38444;F01.PB35460;F01.PB12519	GO:0005774	vacuolar membrane	Cellular Component	20	266	1	0.929817	F01.PB21977;F01.PB12096;F01.PB33839;F01.PB24368;F01.PB32420;F01.PB12062;F01.PB21137;F01.PB13838;F01.PB30012;F01.PB6312;F01.PB11031;F01.PB21365;F01.PB9166;F01.PB9419;F01.PB17255;F01.PB21880;F01.PB21124;F01.PB22580;F01.PB1494;F01.PB14332
GO:0000911	cytokinesis by cell plate formation	Biological Process	5	126	1	0.97862	F01.PB14252;F01.PB14055;F01.PB23226;F01.PB37319;F01.PB22297	GO:0006007	glucose catabolic process	Biological Process	5	71	1	0.930363	F01.PB17666;F01.PB6615;F01.PB6591;F01.PB10582;F01.PB4300
GO:0016558	protein import into peroxisome matrix	Biological Process	5	126	1	0.97862	F01.PB29501;F01.PB10079;F01.PB27984;F01.PB38783;F01.PB22701	GO:0006972	hyperosmotic response	Biological Process	7	93	1	0.93039	F01.PB2300;F01.PB35254;F01.PB10024;F01.PB21124;F01.PB12556;F01.PB8701;F01.PB38949
GO:0009658	chloroplast organization	Biological Process	3	90	1	0.98005	F01.PB17263;F01.PB10001;F01.PB34006	GO:0006366	transcription from RNA polymerase II promoter	Biological Process	3	48	1	0.931713	F01.PB18421;F01.PB27858;F01.PB280
GO:0006270	DNA replication initiation	Biological Process	1	47	1	0.981123	F01.PB32702	GO:0007018	microtubule-based movement	Biological Process	12	146	1	0.932644	F01.PB28041;F01.PB28632;F01.PB24940;F01.PB25524;F01.PB26353;F01.PB37324;F01.PB29979;F01.PB31485;F01.PB12795;F01.PB25587;F01.PB34952;F01.PB22605
GO:0006366	transcription from RNA polymerase II promoter	Biological Process	1	48	1	0.982653	F01.PB16033	GO:0016772	transferase activity, transferring phosphorus-containing groups	Molecular Function	5	72	1	0.933369	F01.PB15248;F01.PB35443;F01.PB19530;F01.PB36333;F01.PB19552
GO:0001731	formation of translation preinitiation complex	Biological Process	1	48	1	0.982653	F01.PB22472	GO:0009853	photorespiration	Biological Process	15	177	1	0.934395	F01.PB39542;F01.PB5432;F01.PB23900;F01.PB5903;F01.PB8623;F01.PB34053;F01.PB477;F01.PB3148;F01.PB21124;F01.PB7404;F01.PB6541;F01.PB12556;F01.PB5508;F01.PB282;F01.PB14332
GO:0008283	cell proliferation	Biological Process	2	72	1	0.983243	F01.PB31003;F01.PB23226	GO:0043234	protein complex	Cellular Component	1	26	1	0.934574	F01.PB37405
GO:0006457	protein folding	Biological Process	17	326	1	0.98332	F01.PB34019;F01.PB39237;F01.PB7544;F01.PB28929;F01.PB3017;F01.PB30928;F01.PB8938;F01.PB33418;F01.PB1012;F01.PB19405;F01.PB535;F01.PB18378;F01.PB35727;F01.PB33424;F01.PB33606;F01.PB11234;F01.PB9638	GO:0009987	cellular process	Biological Process	6	83	1	0.934616	F01.PB24986;F01.PB26545;F01.PB15695;F01.PB1882;F01.PB6495;F01.PB37718
GO:0006972	hyperosmotic response	Biological Process	3	93	1	0.983603	F01.PB22173;F01.PB27609;F01.PB18065	GO:0010207	photosystem II assembly	Biological Process	14	167	1	0.934766	F01.PB10461;F01.PB126;F01.PB23;F01.PB12599;F01.PB5477;F01.PB13798;F01.PB11871;F01.PB2526;F01.PB11400;F01.PB13741;F01.PB8278;F01.PB9324;F01.PB23523;F01.PB30046
GO:0010027	thylakoid membrane organization	Biological Process	9	200	1	0.983987	F01.PB2043;F01.PB29340;F01.PB23712;F01.PB13798;F01.PB31832;F01.PB33410;F01.PB885;F01.PB19041;F01.PB12519	GO:0000911	cytokinesis by cell plate formation	Biological Process	10	126	1	0.935278	F01.PB27858;F01.PB14252;F01.PB14055;F01.PB23226;F01.PB28041;F01.PB33948;F01.PB39053;F01.PB27563;F01.PB29014;F01.PB35297
GO:0006289	nucleotide-excision repair	Biological Process	1	49	1	0.98406	F01.PB8071	GO:0006744	ubiquinone biosynthetic process	Biological Process	1	22	1	0.935786	F01.PB31613
GO:0032851	positive regulation of Rab GTPase activity	Biological Process	1	49	1	0.98406	F01.PB15657	GO:0009306	protein secretion	Biological Process	1	22	1	0.935786	F01.PB14089
GO:0016117	carotenoid biosynthetic process	Biological Process	4	113	1	0.984299	F01.PB1155;F01.PB16392;F01.PB10001;F01.PB10417	GO:0009294	DNA mediated transformation	Biological Process	1	22	1	0.935786	F01.PB33556
GO:0006655	phosphatidylglycerol biosynthetic process	Biological Process	2	74	1	0.985513	F01.PB21146;F01.PB16392	GO:0015986	ATP synthesis coupled proton transport	Biological Process	5	73	1	0.940131	F01.PB18783;F01.PB34608;F01.PB19949;F01.PB12599;F01.PB6914
GO:0006260	DNA replication	Biological Process	2	74	1	0.985513	F01.PB23226;F01.PB16033	GO:0004375	glycine dehydrogenase (decarboxylating) activity	Molecular Function	2	37	1	0.940281	F01.PB27272;F01.PB39670
GO:0006099	tricarboxylic acid cycle	Biological Process	4	115	1	0.986103	F01.PB30141;F01.PB19768;F01.PB2945;F01.PB27805	GO:0046686	response to cadmium ion	Biological Process	16	189	1	0.940382	F01.PB477;F01.PB11076;F01.PB25997;F01.PB38949;F01.PB11917;F01.PB15072;F01.PB10955;F01.PB14332;F01.PB14413;F01.PB6817;F01.PB13868;F01.PB35254;F01.PB10024;F01.PB2300;F01.PB5736;F01.PB21124
GO:0006446	regulation of translational initiation	Biological Process	1	51	1	0.986541	F01.PB22472	GO:0070469	respiratory chain	Cellular Component	1	27	1	0.941095	F01.PB9963
GO:0009765	photosynthesis, light harvesting	Biological Process	6	153	1	0.987163	F01.PB31822;F01.PB3498;F01.PB7072;F01.PB8195;F01.PB13805;F01.PB20083	GO:0005778	peroxisomal membrane	Cellular Component	1	27	1	0.941095	F01.PB6139
GO:0006096	glycolytic process	Biological Process	14	287	1	0.987784	F01.PB27609;F01.PB18065;F01.PB17650;F01.PB22173;F01.PB10806;F01.PB32002;F01.PB7783;F01.PB19127;F01.PB16398;F01.PB20497;F01.PB36002;F01.PB8486;F01.PB11942;F01.PB13128	GO:0004871	signal transducer activity	Molecular Function	6	85	1	0.941295	F01.PB19368;F01.PB21332;F01.PB23480;F01.PB19842;F01.PB38515;F01.PB38488
GO:0007155	cell adhesion	Biological Process	5	136	1	0.987909	F01.PB25485;F01.PB16070;F01.PB36802;F01.PB35999;F01.PB35944	GO:0018024	histone-lysine N-methyltransferase activity	Molecular Function	1	23	1	0.942358	F01.PB21835
GO:0016049	cell growth	Biological Process	3	98	1	0.988217	F01.PB15123;F01.PB605;F01.PB31906	GO:0000049	tRNA binding	Molecular Function	1	23	1	0.942358	F01.PB22575
GO:0007131	reciprocal meiotic recombination	Biological Process	2	77	1	0.988367	F01.PB21146;F01.PB18547	GO:0009011	starch synthase activity	Molecular Function	1	23	1	0.942358	F01.PB22628
GO:0051567	histone H3-K9 methylation	Biological Process	3	100	1	0.989689	F01.PB23226;F01.PB23848;F01.PB31170	GO:0009832	plant-type cell wall biogenesis	Biological Process	3	50	1	0.942956	F01.PB22162;F01.PB19574;F01.PB28731
GO:0015991	ATP hydrolysis coupled proton transport	Biological Process	3	101	1	0.990356	F01.PB23906;F01.PB18783;F01.PB27749	GO:0009834	plant-type secondary cell wall biogenesis	Biological Process	1	23	1	0.943324	F01.PB6767
GO:0006891	intra-Golgi vesicle-mediated transport	Biological Process	1	55	1	0.990404	F01.PB10079	GO:0010154	fruit development	Biological Process	1	23	1	0.943324	F01.PB23247
GO:0000398	mRNA splicing, via spliceosome	Biological Process	4	121	1	0.990406	F01.PB18624;F01.PB28929;F01.PB28642;F01.PB24564	GO:0006493	protein O-linked glycosylation	Biological Process	1	23	1	0.943324	F01.PB38178
GO:0019243	methylglyoxal catabolic process to D-lactate	Biological Process	1	58	1	0.992555	F01.PB5969	GO:0045727	positive regulation of translation	Biological Process	1	23	1	0.943324	F01.PB20612
GO:0006352	DNA-templated transcription, initiation	Biological Process	1	58	1	0.992555	F01.PB17461	GO:0005829	cytosol	Cellular Component	79	929	1	0.945586	F01.PB7520;F01.PB6312;F01.PB27081;F01.PB29737;F01.PB33948;F01.PB35052;F01.PB14289;F01.PB31948;F01.PB8276;F01.PB30103;F01.PB11783;F01.PB23116;F01.PB33472;F01.PB6349;F01.PB35559;F01.PB6248;F01.PB4386;F01.PB24617;F01.PB35243;F01.PB11135;F01.PB19615;F01.PB2460;F01.PB32431;F01.PB6627;F01.PB19422;F01.PB12556;F01.PB33658;F01.PB21124;F01.PB13830;F01.PB14003;F01.PB14055;F01.PB8623;F01.PB14459;F01.PB38949;…
GO:0048449	floral organ formation	Biological Process	1	60	1	0.993714	F01.PB35295	GO:0043085	positive regulation of catalytic activity	Biological Process	10	129	1	0.945847	F01.PB2591;F01.PB8469;F01.PB27081;F01.PB19397;F01.PB11871;F01.PB3427;F01.PB30046;F01.PB12427;F01.PB23523;F01.PB36049
GO:0000956	nuclear-transcribed mRNA catabolic process	Biological Process	2	86	1	0.994017	F01.PB38912;F01.PB22297	GO:0009524	phragmoplast	Cellular Component	1	28	1	0.946967	F01.PB16878
GO:0010207	photosystem II assembly	Biological Process	6	167	1	0.994134	F01.PB10806;F01.PB13798;F01.PB23712;F01.PB29340;F01.PB33410;F01.PB1155	GO:0000981	sequence-specific DNA binding RNA polymerase II transcription factor activity	Molecular Function	1	24	1	0.949087	F01.PB35750
GO:0043085	positive regulation of catalytic activity	Biological Process	4	129	1	0.994201	F01.PB4529;F01.PB38093;F01.PB38069;F01.PB1155	GO:0008266	poly(U) RNA binding	Molecular Function	1	24	1	0.949087	F01.PB31008
GO:0044238	primary metabolic process	Biological Process	1	62	1	0.994693	F01.PB18595	GO:0015386	potassium	Molecular Function	1	24	1	0.949087	F01.PB33215
GO:0045492	xylan biosynthetic process	Biological Process	2	88	1	0.994845	F01.PB20471;F01.PB6049	GO:0051225	spindle assembly	Biological Process	1	24	1	0.949978	F01.PB28041
GO:0010413	glucuronoxylan metabolic process	Biological Process	2	88	1	0.994845	F01.PB6049;F01.PB20471	GO:0010304	PSII associated light-harvesting complex II catabolic process	Biological Process	1	24	1	0.949978	F01.PB10271
GO:0019288	isopentenyl diphosphate biosynthetic process, methylerythritol 4-phosphate pathway	Biological Process	10	242	1	0.995286	F01.PB10806;F01.PB13798;F01.PB35358;F01.PB16392;F01.PB11956;F01.PB31827;F01.PB10417;F01.PB35926;F01.PB33410;F01.PB13108	GO:0008236	serine-type peptidase activity	Molecular Function	3	52	1	0.951132	F01.PB24930;F01.PB35383;F01.PB38078
GO:0015979	photosynthesis	Biological Process	7	190	1	0.995495	F01.PB19993;F01.PB27609;F01.PB23998;F01.PB885;F01.PB23530;F01.PB16322;F01.PB2043	GO:0015935	small ribosomal subunit	Cellular Component	4	76	1	0.952087	F01.PB39254;F01.PB5437;F01.PB1399;F01.PB1386
[truncated: 224 more rows]
