# Supplementary material for: Comparative Transcriptomic Analysis of Root and Leaf Transcript Profiles Reveals the Coordinated Mechanisms in Response to Salinity Stress in Common Vetch
Source: Int J Mol Sci. 2022 Jul 30;23(15):8477. doi: 10.3390/ijms23158477 (PMC9369433; doi:10.3390/ijms23158477)
Supplement: Supplementary file 1 [file ijms-23-08477-s001.zip › Table S5.xlsx]

## Sheet: Sheet1
Table S5 List of differentially expressed genes identified in the darkgrey and purple modules.
id	module
F01.PB4243	darkgrey
F01.PB6182	darkgrey
F01.PB10522	darkgrey
F01.PB9146	darkgrey
F01.PB22035	darkgrey
F01.PB14008	darkgrey
F01.PB483	darkgrey
F01.PB10447	darkgrey
F01.PB166	darkgrey
F01.PB23122	darkgrey
F01.PB17785	darkgrey
F01.PB9886	darkgrey
F01.PB5649	darkgrey
F01.PB14145	darkgrey
F01.PB12519	darkgrey
F01.PB14297	darkgrey
F01.PB12534	darkgrey
F01.PB14032	darkgrey
F01.PB47	darkgrey
F01.PB25722	darkgrey
F01.PB21895	darkgrey
F01.PB33234	darkgrey
F01.PB12134	darkgrey
F01.PB15437	darkgrey
F01.PB11951	darkgrey
F01.PB8724	darkgrey
F01.PB33515	darkgrey
F01.PB8865	darkgrey
F01.PB25260	darkgrey
F01.PB9862	darkgrey
F01.PB30864	darkgrey
F01.PB18349	darkgrey
F01.PB21818	darkgrey
F01.PB22048	darkgrey
F01.PB3349	darkgrey
F01.PB17582	darkgrey
F01.PB11087	darkgrey
F01.PB3026	darkgrey
F01.PB13393	darkgrey
F01.PB34006	darkgrey
F01.PB24244	darkgrey
F01.PB25234	darkgrey
F01.PB14194	darkgrey
F01.PB28846	darkgrey
F01.PB17417	darkgrey
F01.PB12792	darkgrey
F01.PB38658	darkgrey
F01.PB11641	darkgrey
F01.PB34655	darkgrey
F01.PB17947	darkgrey
F01.PB30619	darkgrey
F01.PB36602	darkgrey
F01.PB9616	darkgrey
F01.PB19466	darkgrey
F01.PB12590	darkgrey
F01.PB36213	darkgrey
F01.PB35130	darkgrey
F01.PB35460	darkgrey
F01.PB35926	darkgrey
F01.PB37894	darkgrey
F01.PB36883	darkgrey
F01.PB12967	darkgrey
F01.PB22755	darkgrey
F01.PB34766	darkgrey
F01.PB36835	darkgrey
F01.PB13507	darkgrey
F01.PB35358	darkgrey
F01.PB27880	darkgrey
F01.PB26402	darkgrey
F01.PB4626	darkgrey
F01.PB10604	darkgrey
F01.PB15626	darkgrey
F01.PB37630	darkgrey
F01.PB642	darkgrey
F01.PB5149	darkgrey
F01.PB20194	darkgrey
F01.PB31679	darkgrey
F01.PB3178	darkgrey
F01.PB14543	darkgrey
F01.PB17273	darkgrey
F01.PB56	darkgrey
F01.PB10637	darkgrey
F01.PB22852	darkgrey
F01.PB29644	darkgrey
F01.PB35342	darkgrey
F01.PB26180	darkgrey
F01.PB21518	darkgrey
F01.PB38312	darkgrey
F01.PB32950	darkgrey
F01.PB20367	darkgrey
F01.PB33143	darkgrey
F01.PB9865	darkgrey
F01.PB6400	darkgrey
F01.PB33377	darkgrey
F01.PB20313	darkgrey
F01.PB31952	darkgrey
F01.PB6137	darkgrey
F01.PB36135	darkgrey
F01.PB10052	darkgrey
F01.PB38949	darkgrey
F01.PB3638	purple
F01.PB34062	purple
F01.PB495	purple
F01.PB44	purple
F01.PB1796	purple
F01.PB23561	purple
F01.PB22207	purple
F01.PB32282	purple
F01.PB13924	purple
F01.PB5041	purple
F01.PB3668	purple
F01.PB15661	purple
F01.PB1424	purple
F01.PB6032	purple
F01.PB1343	purple
F01.PB454	purple
F01.PB3012	purple
F01.PB8447	purple
F01.PB10692	purple
F01.PB9182	purple
F01.PB9809	purple
F01.PB31827	purple
F01.PB10590	purple
F01.PB13702	purple
F01.PB1271	purple
F01.PB2573	purple
F01.PB801	purple
F01.PB10498	purple
F01.PB4878	purple
F01.PB12018	purple
F01.PB19522	purple
F01.PB11341	purple
F01.PB31098	purple
F01.PB8100	purple
F01.PB5084	purple
F01.PB29161	purple
F01.PB37021	purple
F01.PB2858	purple
F01.PB19767	purple
F01.PB7139	purple
F01.PB32172	purple
F01.PB13108	purple
F01.PB9401	purple
F01.PB17111	purple
F01.PB16075	purple
F01.PB36864	purple
F01.PB29892	purple
F01.PB34421	purple
F01.PB21099	purple
F01.PB30676	purple
F01.PB4052	purple
F01.PB11270	purple
F01.PB5417	purple
F01.PB17543	purple
F01.PB5597	purple
F01.PB7282	purple
F01.PB33253	purple
F01.PB10245	purple
F01.PB165	purple
F01.PB4941	purple
F01.PB13556	purple
F01.PB3481	purple
F01.PB1012	purple
F01.PB34090	purple
F01.PB30389	purple
F01.PB5337	purple
F01.PB42	purple
F01.PB2116	purple
F01.PB1045	purple
F01.PB7764	purple
F01.PB5284	purple
F01.PB29126	purple
F01.PB18102	purple
F01.PB9964	purple
F01.PB34251	purple
F01.PB17968	purple
F01.PB3267	purple
F01.PB37197	purple
F01.PB13134	purple
F01.PB38566	purple
F01.PB224	purple
F01.PB2473	purple
F01.PB6111	purple
F01.PB31419	purple
F01.PB16879	purple
F01.PB6355	purple
F01.PB10380	purple
F01.PB28316	purple
F01.PB17670	purple
F01.PB2205	purple
F01.PB18089	purple
F01.PB30530	purple
F01.PB15161	purple
F01.PB27152	purple
F01.PB3056	purple
F01.PB34353	purple
