# Supplementary material for: Comparative Transcriptomic Analysis of Root and Leaf Transcript Profiles Reveals the Coordinated Mechanisms in Response to Salinity Stress in Common Vetch
Source: Int J Mol Sci. 2022 Jul 30;23(15):8477. doi: 10.3390/ijms23158477 (PMC9369433; doi:10.3390/ijms23158477)
Supplement: Supplementary file 1 [file ijms-23-08477-s001.zip › Table S6.xlsx]

## Sheet: Sheet1
Table S6 Pfam annotations of hub genes in the darkgrey module of the GO enrichment results.
name	Degree	BetweennessCentrality	ClosenessCentrality	ClusteringCoefficient	Pfam_annotation
F01.PB35460	35	0.00829373	1	0.840336	Basic region leucine zipper
F01.PB35130	35	0.00829373	1	0.840336	Formin Homology 2 Domain
F01.PB14032	35	0.00829373	1	0.840336	BT1 family
F01.PB14297	35	0.00829373	1	0.840336	Late embryogenesis abundant protein
F01.PB166	35	0.00829373	1	0.840336	--
F01.PB10447	35	0.00829373	1	0.840336	Sodium/calcium exchanger protein;; Sodium/calcium exchanger protein
F01.PB13393	35	0.00829373	1	0.840336	Domain of unknown function (DUF4149)
F01.PB3026	35	0.00829373	1	0.840336	Dehydrin
F01.PB37894	34	0.00723893	0.972222	0.850267	Double-stranded RNA binding motif
F01.PB12534	34	0.00698354	0.972222	0.855615	Sodium/calcium exchanger protein;; Sodium/calcium exchanger protein
F01.PB38658	34	0.00729681	0.972222	0.850267	CAP160 repeat;; Vacuolar protein sorting protein 11 C terminal;; Protein of unknown function (DUF2501)
F01.PB12792	34	0.00729681	0.972222	0.850267	Basic region leucine zipper
F01.PB28846	34	0.00714805	0.972222	0.85205	AAA domain (Cdc48 subfamily);; C-terminal, D2-small domain, of ClpB protein;; ATPase family associated with various cellular activities (AAA);; AAA domain (dynein-related subfamily);; Clp amino terminal domain;; Sigma-54 interaction domain
F01.PB24244	34	0.00729681	0.972222	0.850267	CAP160 repeat;; Vacuolar protein sorting protein 11 C terminal
F01.PB25722	33	0.0066318	0.945946	0.856061	CAP160 repeat;; Vacuolar protein sorting protein 11 C terminal
F01.PB11641	33	0.00597473	0.945946	0.867424	Senescence-associated protein
F01.PB483	33	0.00656358	0.945946	0.856061	Cystatin domain;; Phloem filament protein PP1
F01.PB30864	32	0.0051864	0.921053	0.877016	--
F01.PB17582	31	0.00395805	0.897436	0.896774	Poly A polymerase head domain;; Probable RNA and SrmB- binding site of polymerase A
F01.PB8724	30	0.00339948	0.875	0.905747	Aminotransferase class I and II
F01.PB4243	29	0.00262567	0.853659	0.918719	Dehydrin
F01.PB25260	28	0.00218994	0.833333	0.928571	WD domain, G-beta repeat
F01.PB38312	27	0.00196076	0.813953	0.931624	Aminotransferase class I and II;; Aminotransferase class I and II
F01.PB17947	27	0.00241296	0.813953	0.917379	Amino acid kinase family
F01.PB11087	27	0.00189349	0.813953	0.931624	POT family;; Major Facilitator Superfamily
F01.PB26402	26	0.00119737	0.795455	0.950769	Weak chloroplast movement under blue light;; LrgB-like family
F01.PB32950	24	0.00072758	0.76087	0.967391	Putative lysophospholipase;; Alpha/beta hydrolase family;; Alpha/beta hydrolase family;; alpha/beta hydrolase fold
F01.PB56	24	0.0005403	0.76087	0.974638	--
F01.PB30619	24	0.00184257	0.76087	0.916667	Dehydrin
F01.PB14543	24	0.00028081	0.76087	0.985507	Voltage-dependent anion channel
F01.PB34766	24	0.00083548	0.76087	0.960145	PPR repeat family;; PPR repeat;; PPR repeat;; Pentatricopeptide repeat domain;; Mitochondrial 28S ribosomal protein S27
F01.PB14008	23	0.00066497	0.744681	0.964427	Eukaryotic aspartyl protease;; Saposin-like type B, region 2;; Saposin-like type B, region 1;; Xylanase inhibitor N-terminal
F01.PB35342	23	0.00020774	0.744681	0.988142	CRM1 C terminal;; Exportin 1-like protein;; Importin-beta N-terminal domain
F01.PB34006	22	0.00014104	0.729167	0.991342	pfkB family carbohydrate kinase
F01.PB17273	21	0.00046218	0.714286	0.971429	Nucleotidyl transferase
F01.PB9146	21	0.00035623	0.714286	0.97619	Stress up-regulated Nod 19
