# Supplementary material for: Comparative Transcriptomic Analysis of Root and Leaf Transcript Profiles Reveals the Coordinated Mechanisms in Response to Salinity Stress in Common Vetch
Source: Int J Mol Sci. 2022 Jul 30;23(15):8477. doi: 10.3390/ijms23158477 (PMC9369433; doi:10.3390/ijms23158477)
Supplement: Supplementary file 1 [file ijms-23-08477-s001.zip › Table S7.xlsx]

## Sheet: Sheet1
Table S7 Pfam annotations of hub genes in the purple module of the GO enrichment results.
name	Degree	BetweennessCentrality	ClosenessCentrality	ClusteringCoefficient	Pfam annotation
F01.PB12018	27	0.0126812	1	0.826211	BT1 family
F01.PB10590	27	0.0126812	1	0.826211	--
F01.PB31827	27	0.0126812	1	0.826211	UbiA prenyltransferase family
F01.PB9182	27	0.0126812	1	0.826211	--
F01.PB8447	27	0.0126812	1	0.826211	Universal stress protein family
F01.PB34421	27	0.0126812	1	0.826211	Sodium/calcium exchanger protein
F01.PB454	27	0.0126812	1	0.826211	--
F01.PB1424	27	0.0126812	1	0.826211	--
F01.PB15661	27	0.0126812	1	0.826211	Sodium/calcium exchanger protein
F01.PB9964	24	0.00509651	0.9	0.894928	Seed maturation protein
F01.PB18102	24	0.00509651	0.9	0.894928	Eukaryotic aspartyl protease
F01.PB2116	24	0.00509651	0.9	0.894928	Seed maturation protein
F01.PB1045	23	0.00378435	0.870968	0.913043	AP2 domain
F01.PB42	23	0.00378435	0.870968	0.913043	Chlorophyll A-B binding protein
F01.PB9401	23	0.00566058	0.870968	0.885375	--
F01.PB30389	23	0.00428617	0.870968	0.905138	Cys/Met metabolism PLP-dependent enzyme
F01.PB31098	22	0.00558334	0.84375	0.878788	Tetratricopeptide repeat
F01.PB29126	21	0.00181398	0.818182	0.947619	Subtilase family;; Peptidase inhibitor I9
F01.PB29892	21	0.00478991	0.818182	0.885714	Methyltransferas domain
F01.PB7139	21	0.00487906	0.818182	0.885714	--
F01.PB32172	20	0.00319847	0.794118	0.910526	Protease inhibitor/seed storage/LTP family;; Probable lipid transfer
F01.PB2573	19	0.00292851	0.771429	0.912281	Gibberellin regulated protein
F01.PB5337	19	0.000686	0.771429	0.976608	Chlorophyll A-B binding protein
F01.PB5284	18	0.000168	0.75	0.993464	COPI associated protein
F01.PB34251	17	0	0.72973	1	--
F01.PB13924	17	0.00133584	0.72973	0.941176	Dehydrin
F01.PB10692	16	0.00084	0.710526	0.958333	Uncharacterized protein family, UPF0114
F01.PB37021	16	0.000632	0.710526	0.966667	GDSL-like Lipase/Acylhydrolase;; Tetraacyldisaccharide-1-P 4'-kinase
