# Supplementary material for: Comparative Transcriptomic Analysis of Root and Leaf Transcript Profiles Reveals the Coordinated Mechanisms in Response to Salinity Stress in Common Vetch
Source: Int J Mol Sci. 2022 Jul 30;23(15):8477. doi: 10.3390/ijms23158477 (PMC9369433; doi:10.3390/ijms23158477)
Supplement: Supplementary file 1 [file ijms-23-08477-s001.zip › Table S8.xlsx]

## Sheet: Table S1
Table S8 Primers used for qRT-PCR analysis.
Number	Gene id	Forward primer (5'-3')	Reverse primer (5'-3')
1	F01.PB13165	ATGGACAGTCCCGAGTGAGA	AAGGAACGCCTGCGCTATTA
2	F01.PB11904	GATCGCCGATGCTCATGGAA	CCAGAGGTCGTTGAGACCG
3	F01.PB5432	TCACAAGCAACGGTGGAAGA	GTGACTTGTTGTGCTCACGG
4	F01.PB238	AATTGCTGCAAGGGGACCATA	TGTGATGATTGTGGTGCCAA
5	F01.PB19466	GTTGGCAATGCAGCTGAACA	TTTGAGGTTTCTGCGACGGT
6	F01.PB1165	CAGCAGCAGCATCCATTGTG	TCGAGAGATTGCAACTTGTGAC
7	F01.PB10447	GAACCGCGCATAACATGTCG	GCGCATCGAATCTTGGACAC
8	F01.PB1424	CATTCTCACGCCCACTCTCTT	GAGACATCACATCCCCATGCT
9	F01.PB1653	GGCACGTACTCTACGTCAGG	GGCACGTACTCTACGTCAGG
10	F01.PB3916	TCCATGCAGGGCTGTACAAT	GCAGGAACACCCTTGTGCAT
11	F01.PB13960	TGGCTAGCGATGGAAGTGAA	TGCTCCTTGTCCTTCGTCTG
12	F01.PB6441	CCCCGTCAACTGAGGGTTTT	AAGGTGACAACGGTGGTGAA
13	F01.PB35702	CTTTGGTCAAGGCCGAGGAT	CACCCCAACCTCTCTCGAAC
