# Supplementary material for: Comparative Transcriptomic Analysis of Root and Leaf Transcript Profiles Reveals the Coordinated Mechanisms in Response to Salinity Stress in Common Vetch
Source: Int J Mol Sci. 2022 Jul 30;23(15):8477. doi: 10.3390/ijms23158477 (PMC9369433; doi:10.3390/ijms23158477)
Supplement: Supplementary file 1 [file ijms-23-08477-s001.zip › Table S9.xlsx]

## Sheet: Sheet1
Table S9 Primers used for yeast assays in this study.
Number	Gene id	Forward primer (5'-3')	Reverse primer (5'-3')
NAC1	F01.PB9565	CGCGGATCCATGCATGAGTATCGCCTTCT	CCGGAATTCTTAATGACCAGAAAAGCCAA
NAC2	F01.PB6545	CCCAAGCTTATGCATGAATATCGTCTCCT	CGCGGATCCTCATTGCCCGAACCCATATC
ERF1	F01.PB1045	CCCAAGCTTATGAAATCATCACTTGATGA	CGCGGATCCTTAGATGGTAAAATTCCACA
ERF2	F01.PB31670	CCGGAATTCATGAGAGACTATTTAGAATA	CCGCTCGAGTCAACCATAAGGTGGTGGTG
MYB1	F01.PB31550	CGCGGATCCATGCTTATTTTGGACATGTT	CCGGAATTCTTAGTAATTAGCATAGTAAG
MYB2	F01.PB6002	CGCGGATCCATGGTTCAATCTGAGGAAGT	CCGGAATTCTTAGTAATTAGCATAGTAAG
